# Supplementary material for: Near-infrared-IIb emitting single-atom catalyst for imaging-guided therapy of blood-brain barrier breakdown after traumatic brain injury
Source: Nat Commun. 2023 Jan 13;14:197. doi: 10.1038/s41467-023-35868-8 (PMC9839749; doi:10.1038/s41467-023-35868-8)
Supplement: Supplementary file 9 — Source Data [file 41467_2023_35868_MOESM9_ESM.xlsx]

## Sheet: Fig. 2
Fig. 2
Fig. 2b	Size distribution																					Fig. 2i		Mn/QD SAC			ICG
	No.	Size (nm)	No.	Size (nm)	No.	Size (nm)	No.	Size (nm)	No.	Size (nm)	No.	Size (nm)	No.	Size (nm)	No.	Size (nm)	No.	Size (nm)	No.	Size (nm)			Time(min)	Normalized FL intensity			Normalized FL intensity
	1	4.737	31	3.947	61	3.816	91	4.342	121	4.605	151	4.079	181	4.079	211	5	241	4.868	271	5.395			0	0.94116	0.83763	0.96485	0.85576	1	0.9295
	2	5.175	32	3.506	62	3.816	92	5.395	122	4.737	152	4.211	182	4.211	212	4.474	242	5.263	272	5.132			30	0.97896	0.86567	0.99735	0.52029	0.70488	0.57748
	3	4.474	33	4.123	63	4.211	93	4.868	123	5.263	153	4.605	183	4.211	213	4.342	243	4.474	273	3.947			60	0.94893	0.83842	0.96883	0.26952	0.39954	0.33094
	4	4.561	34	3.684	64	4.211	94	3.816	124	4.737	154	4.342	184	4.342	214	5	244	4.211	274	4.737			90	0.93953	0.8884	1	0.11903	0.18469	0.14085
	5	4.035	35	4.123	65	4.342	95	4.211	125	4.079	155	4.605	185	4.474	215	4.737	245	4.211	275	5.132			120	0.94393	0.88309	0.97811	0.06719	0.0763	0.08189
	6	4.912	36	4.298	66	4.079	96	4.079	126	4.211	156	4.868	186	4.342	216	4.868	246	3.684	276	5.132
	7	4.649	37	4.298	67	4.605	97	4.342	127	4.211	157	4.079	187	4.474	217	4.605	247	3.684	277	4.211
	8	4.386	38	4.211	68	4.605	98	4.211	128	5	158	4.342	188	4.079	218	5.132	248	5.439	278	4.737
	9	4.474	39	4.123	69	4.211	99	4.079	129	4.342	159	5.263	189	4.211	219	5	249	4.035	279	4.474
	10	5	40	4.035	70	4.211	100	4.474	130	5	160	4.737	190	4.079	220	4.868	250	4.211	280	4.605
	11	4.298	41	3.772	71	4.342	101	4.605	131	3.947	161	5.395	191	4.342	221	4.211	251	4.561	281	3.947
	12	5	42	3.509	72	4.079	102	4.211	132	5.526	162	5.132	192	4.211	222	4.868	252	4.737	282	5
	13	4.386	43	4.474	73	4.605	103	5	133	5.526	163	4.474	193	4.342	223	4.737	253	4.737	283	4.737
	14	4.474	44	4.737	74	4.342	104	5	134	5.395	164	4.474	194	4.474	224	3.684	254	5.439	284	3.947
	15	4.123	45	4.737	75	4.342	105	4.474	135	4.474	165	4.342	195	4.737	225	4.211	255	4.386	285	4.737
	16	4.474	46	4.211	76	4.342	106	4.737	136	4.737	166	4.211	196	4.474	226	4.342	256	4.561	286	4.474
	17	4.211	47	4.211	77	4.342	107	4.868	137	4.211	167	5.395	197	4.868	227	3.947	257	3.86	287	5.132
	18	3.772	48	5.132	78	4.868	108	4.605	138	5.263	168	4.868	198	4.342	228	4.737	258	3.947	288	5
	19	4.386	49	4.079	79	4.342	109	4.211	139	4.605	169	4.474	199	5.132	229	4.211	259	4.737	289	4.211
	20	4.123	50	4.079	80	5.263	110	4.474	140	5.395	170	4.737	200	4.079	230	4.868	260	3.816	290	4.868
	21	3.86	51	4.079	81	4.605	111	5	141	4.211	171	4.605	201	4.474	231	4.605	261	5	291	4.737
	22	4.211	52	5.526	82	5.132	112	4.737	142	4.342	172	4.211	202	5.263	232	4.737	262	4.737	292	4.868
	23	3.86	53	4.342	83	5	113	4.605	143	4.868	173	4.474	203	5.132	233	4.342	263	4.474	293	3.816
	24	4.298	54	3.816	84	4.342	114	4.737	144	4.342	174	5.132	204	4.737	234	4.868	264	4.342	294	4.737
	25	3.947	55	4.079	85	4.868	115	4.079	145	5.263	175	4.211	205	4.342	235	4.605	265	4.605	295	5.526
	26	4.649	56	4.211	86	4.211	116	4.342	146	4.737	176	4.605	206	4.868	236	5.132	266	4.211	296	5.263
	27	4.561	57	4.211	87	4.737	117	5.132	147	4.474	177	4.737	207	5.263	237	3.947	267	4.605	297	5.263
	28	4.474	58	4.474	88	4.211	118	4.342	148	4.868	178	4.737	208	4.474	238	4.211	268	4.868	298	4.079
	29	3.421	59	4.737	89	4.342	119	4.605	149	5.263	179	4.737	209	5.263	239	5	269	4.605	299	4.342
	30	4.474	60	3.816	90	4.211	120	4.211	150	4.737	180	4.605	210	4.737	240	4.474	270	4.605	300	4.079
Fig. 2d	Ag2Te			Mn/QD SAC			Ag2Te JCPDS No.81-1820			Mn JCPDS No.32-0637			Fig. 2e	X [G]	Intensity		Fig. 2f	Mn/QD SAC				Ag2Te						Fig. 2g		Mn/QD SAC		Ag2Te
	2θ	intensity		2θ	intensity		2θ	intensity		2θ	intensity			3000	-575.434			Wavelength(nm)	Normalized FL intensity	Fitted data		Wavelength(nm)	Normalized FL intensity	Fitted data					Time(ns)	Normalized intensity	Fitted intensity	Normalized intensity	Fitted intensity
	20.0082	510		20.0142	848		23.22	1.7		24.427	1			3002.93	-1361.79			1200	0.00432			1200	0.000657355						42.7734	0.9913	1	1	1
	20.0345	478		20.0405	848		23.633	3.1		28.281	1			3005.86	-1369.04			1205	0.00171			1205	0.000652211						42.9688	0.99575	0.99578	0.95707	0.99372
	20.0607	444		20.0667	792		23.865	6.3		34.868	3			3008.8	-847.661			1210	0.00594			1210	0.00129						43.1641	0.98763	0.9916	0.95868	0.98755
	20.087	434		20.093	841		26.37	9.2		37.734	3			3011.73	-738.597			1215	0.00841			1215	0.00384						43.3594	0.98589	0.98747	0.95626	0.98149
	20.1133	463		20.1193	837		28.169	26.9		40.471	7			3014.66	2003.72			1220	0.0025			1220	0.00254						43.5547	0.98221	0.98339	0.92945	0.97553
	20.1395	466		20.1455	885		29.764	19.5		43.015	100			3017.6	1919.73			1225	0.01161			1225	0.0063						43.75	1	0.97935	0.94537	0.96968
	20.1658	486		20.1718	866		29.955	58.8		47.86	25			3020.53	1680.28			1230	0.02063			1230	0.0069						43.9453	0.98395	0.97535	0.95102	0.96393
	20.192	453		20.198	839		31.058	100		50.107	9			3023.46	736.747			1235	0.02794			1235	0.00875						44.1406	0.97854	0.9714	0.91353	0.95828
	20.2183	495		20.2243	866		31.302	18		52.309	14			3026.39	-1458.21			1240	0.02781			1240	0.00871						44.3359	0.96017	0.9675	0.90687	0.95273
	20.2446	440		20.2506	846		32.945	0.3		56.5	1			3029.33	434.722			1245	0.02772			1245	0.01241						44.5312	0.94915	0.96363	0.91574	0.94727
	20.2708	442		20.2768	811		33.231	10.2		60.518	1			3032.26	-202.825			1250	0.04072			1250	0.01434						44.7266	0.94702	0.95981	0.90587	0.9419
	20.2971	510		20.3031	833		36.661	6.1		62.458	1			3035.19	-2306.57			1255	0.04729			1255	0.0163						44.9219	0.92691	0.95603	0.89417	0.93663
	20.3233	455		20.3293	820		36.82	3.8		64.376	1			3038.12	544.077			1260	0.05362			1260	0.01788						45.1172	0.95147	0.95229	0.88793	0.93144
	20.3496	455		20.3556	785		38.766	38.2		66.29	1			3041.06	1984.5			1265	0.06561			1265	0.01664						45.3125	0.92073	0.94859	0.88793	0.92634
	20.3759	455		20.3819	870		39.168	91.5		68.117	1			3043.99	2846.55			1270	0.06655			1270	0.02641						45.5078	0.94915	0.94493	0.88268	0.92133
	20.4021	468		20.4081	866		40.015	39.6		69.967	2			3046.92	480.762			1275	0.07538			1275	0.0224						45.7031	0.95205	0.94131	0.89659	0.91639
	20.4284	441		20.4344	833		40.168	48						3049.85	1049.77			1280	0.08761			1280	0.02493						45.8984	0.92169	0.93773	0.88349	0.91154
	20.4546	472		20.4606	804		40.353	18						3052.79	121.62			1285	0.0967			1285	0.03114						46.0938	0.93407	0.93418	0.84257	0.90677
	20.4809	468		20.4869	858		41.252	29.8						3055.72	190.701			1290	0.10341			1290	0.03296						46.2891	0.93407	0.93067	0.85547	0.90208
	20.5072	459		20.5132	901		41.683	9.9						3058.65	-72.54			1295	0.10922			1295	0.03313						46.4844	0.89946	0.9272	0.86777	0.89746
	20.5334	449		20.5394	820		42.222	46.1						3061.58	155.034			1300	0.11552			1300	0.03641						46.6797	0.91125	0.92376	0.85285	0.89292
	20.5597	470		20.5657	837		42.614	20.5						3064.52	480.136			1305	0.12438			1305	0.04217						46.875	0.92556	0.92036	0.84701	0.88845
	20.5859	451		20.5919	840		44.746	16.5						3067.45	-566.715			1310	0.13637			1310	0.04425						47.0703	0.90584	0.917	0.8329	0.88405
	20.6122	480		20.6182	788		45.058	3.7						3070.38	340.242			1315	0.14281			1315	0.0488						47.2656	0.94277	0.91367	0.84801	0.87972
	20.6385	477		20.6445	837		45.197	2.2						3073.31	501.283			1320	0.15179			1320	0.04828						47.4609	0.90855	0.91037	0.85265	0.87546
	20.6647	407		20.6707	913		45.283	3						3076.25	493.032			1325	0.15509			1325	0.04789						47.6562	0.8954	0.90711	0.83713	0.87126
	20.691	422		20.697	819		46.399	6.7						3079.18	-185.071			1330	0.16112			1330	0.05051						47.8516	0.90159	0.90388	0.84479	0.86713
	20.7172	441		20.7232	849		46.53	4.1						3082.11	115.785			1335	0.169			1335	0.05504						48.0469	0.89869	0.90068	0.84056	0.86307
	20.7435	445		20.7495	861		47.088	10.6						3085.04	1222.91			1340	0.18043			1340	0.05675						48.2422	0.88554	0.89752	0.81476	0.85907
	20.7698	415		20.7758	877		47.469	0.5						3087.98	1178.79			1345	0.18092			1345	0.05885						48.4375	0.87664	0.89439	0.80327	0.85512
	20.796	510		20.802	861		48.354	0.8						3090.91	1161.68			1350	0.18752			1350	0.06171						48.6328	0.91164	0.89128	0.82745	0.85124
	20.8223	427		20.8283	803		48.851	1.3						3093.84	1204.49			1355	0.19476			1355	0.06322						48.8281	0.88998	0.88821	0.81677	0.84742
	20.8485	422		20.8545	817		49.029	4.3						3096.77	1082.95			1360	0.19388			1360	0.06653						49.0234	0.87587	0.88517	0.82624	0.84366
	20.8748	437		20.8808	898		49.402	2.1						3099.71	1625.87			1365	0.1924			1365	0.06692						49.2188	0.86562	0.88216	0.80387	0.83995
	20.9011	465		20.9071	848		49.503	1.3						3102.64	-291.717			1370	0.20111			1370	0.06926						49.4141	0.87026	0.87918	0.78089	0.8363
	20.9273	477		20.9333	887		50.124	3.9						3105.57	414.425			1375	0.19478			1375	0.0724						49.6094	0.89366	0.87623	0.78815	0.8327
	20.9536	450		20.9596	852		51.411	3.6						3108.5	2237.68			1380	0.18295			1380	0.06515						49.8047	0.85383	0.8733	0.81113	0.82915
	20.9798	412		20.9858	951		51.532	13.2						3111.44	1127.32			1385	0.15748			1385	0.05386						50	0.86118	0.87041	0.80911	0.82566
	21.0061	429		21.0121	863		52.479	0.1						3114.37	853.347			1390	0.12168			1390	0.04187						50.1953	0.88244	0.86754	0.80347	0.82222
	21.0324	460		21.0384	871		52.758	2.6						3117.3	954.44			1395	0.08685			1395	0.0308						50.3906	0.8606	0.8647	0.7819	0.81882
	21.0586	462		21.0646	978		53.356	0.2						3120.23	340.289			1400	0.05852			1400	0.02253						50.5859	0.8606	0.86189	0.79319	0.81548
	21.0849	439		21.0909	892		54.118	8.5						3123.17	868.019			1405	0.03924			1405	0.0139						50.7812	0.86369	0.8591	0.78633	0.81218
	21.1111	430		21.1171	845		54.283	8.3						3126.1	-42.7206			1410	0.02741			1410	0.00993						50.9766	0.84667	0.85634	0.76718	0.80893
	21.1374	467		21.1434	805		55.015	0.1						3129.03	1732.8			1415	0.01712			1415	0.00868						51.1719	0.86079	0.8536	0.77303	0.80573
	21.1637	400		21.1697	846		55.362	0.6						3131.96	1707.76			1420	0.01487			1420	0.00613						51.3672	0.86872	0.8509	0.77545	0.80257
	21.1899	425		21.1959	810		55.466	0.4						3134.9	2096.6			1425	0.00855			1425	0.00511						51.5625	0.82966	0.84821	0.77968	0.79945
	21.2162	430		21.2222	806		55.658	0.2						3137.83	557.701			1430	0.00724			1430	0.00275						51.7578	0.82502	0.84555	0.78553	0.79638
	21.2425	413		21.2485	892		57.543	7.2						3140.76	915.23			1435	0.00898			1435	0.00182						51.9531	0.85189	0.84292	0.73695	0.79335
	21.2687	447		21.2747	881		58.133	2.9						3143.7	-37.6922			1440	0.00416			1440	0.00452						52.1484	0.83778	0.84031	0.76477	0.79036
	21.295	451		21.301	793		58.249	4.4						3146.63	1833.17			1445	0.00769			1445	0.00405						52.3438	0.79196	0.83772	0.75005	0.78742
	21.3212	446		21.3272	878		58.439	4.7						3149.56	3151.07			1450	0.01058			1450	0.00448						52.5391	0.84049	0.83516	0.73896	0.78451
	21.3475	413		21.3535	857		58.641	2.7						3152.49	1808.2			1455	0.00761			1455	0.00446						52.7344	0.81477	0.83262	0.74904	0.78164
	21.3738	413		21.3798	885		58.827	1.1						3155.43	1701.7			1460	0.01636			1460	0.004						52.9297	0.8169	0.83011	0.76376	0.77881
	21.4	452		21.406	875		59.38	1.1						3158.36	-276.918			1465	0.02162			1465	0.00845						53.125	0.83507	0.82761	0.75469	0.77602
	21.4263	438		21.4323	945		59.84	0.4						3161.29	-521.833			1470	0.0193			1470	0.00801						53.3203	0.79969	0.82514	0.73453	0.77326
	21.4525	471		21.4585	842		60.132	1.1						3164.22	478.771			1475	0.03157			1475	0.01201						53.5156	0.81226	0.82269	0.75408	0.77054
	21.4788	429		21.4848	880		60.331	0.6						3167.16	2313.22			1480	0.03679			1480	0.01511						53.7109	0.82695	0.82027	0.74582	0.76786
	21.5051	416		21.5111	880		61.093	0.1						3170.09	1766.45			1485	0.04963			1485	0.02266						53.9062	0.81323	0.81786	0.73856	0.76521
	21.5313	414		21.5373	892		61.498	1.7						3173.02	2966.74			1490	0.05899			1490	0.02577						54.1016	0.81632	0.81548	0.74582	0.76259
	21.5576	414		21.5636	898		61.816	1.3						3175.95	2727.35			1495	0.08363			1495	0.03293						54.2969	0.81206	0.81311	0.70429	0.76001
	21.5838	405		21.5898	795		61.981	1.8						3178.89	2485.23			1500	0.10076			1500	0.04012						54.4922	0.80394	0.81077	0.72727	0.75746
	21.6101	403		21.6161	896		62.359	0.3						3181.82	1969.97			1505	0.11979			1505	0.05227						54.6875	0.80356	0.80845	0.73493	0.75494
	21.6364	426		21.6424	818		62.553	0.3						3184.75	2385.12			1510	0.14773			1510	0.06493						54.8828	0.79814	0.80615	0.74259	0.75245
	21.6626	456		21.6686	851		63.471	0.7						3187.68	2946.76			1515	0.18221			1515	0.07447						55.0781	0.79988	0.80386	0.7313	0.75
	21.6889	406		21.6949	862		63.661	0.6						3190.62	2427.99			1520	0.21577			1520	0.09399						55.2734	0.78983	0.8016	0.71296	0.74757
	21.7152	452		21.7212	847		63.895	1.4						3193.55	2788.77			1525	0.25263			1525	0.11234						55.4688	0.82676	0.79936	0.70369	0.74517
	21.7414	444		21.7474	882		64.495	13.4						3196.48	1482.99			1530	0.29815			1530	0.12949						55.6641	0.82676	0.79713	0.7174	0.74281
	21.7677	414		21.7737	863		64.74	7.5						3199.41	2336.68			1535	0.34245			1535	0.15278						55.8594	0.79292	0.79493	0.72243	0.74047
	21.7939	426		21.7999	880		65.307	0.9						3202.35	1664.39			1540	0.39001			1540	0.17803						56.0547	0.79118	0.79274	0.744	0.73816
	21.8202	467		21.8262	840		66.264	2.3						3205.28	1861.55			1545	0.4451			1545	0.20392						56.25	0.779	0.79057	0.70006	0.73588
	21.8465	454		21.8525	866		66.639	2.7						3208.21	3981.87			1550	0.50013			1550	0.23235						56.4453	0.76025	0.78842	0.72586	0.73362
	21.8727	439		21.8787	895		67.011	11.6						3211.14	3355.03			1555	0.55748			1555	0.26058						56.6406	0.78074	0.78629	0.72727	0.7314
	21.899	433		21.905	872		67.222	14.4						3214.08	3825.88			1560	0.61862			1560	0.29567						56.8359	0.76933	0.78418	0.71679	0.72919
	21.9252	411		21.9312	865		67.314	14.9						3217.01	5655.85			1565	0.68168			1565	0.32647						57.0312	0.7761	0.78208	0.69946	0.72702
	21.9515	439		21.9575	855		68.166	1.6						3219.94	5479.73			1570	0.74554			1570	0.3572						57.2266	0.7763	0.78	0.70752	0.72487
	21.9778	417		21.9838	872		68.863	0.1						3222.87	6673.38			1575	0.80908			1575	0.39026						57.4219	0.77417	0.77794	0.70288	0.72274
	22.004	430		22.01	902		69.098	0.3						3225.81	5287.84			1580	0.87232			1580	0.42522						57.6172	0.78094	0.77589	0.68353	0.72064
	22.0303	421		22.0363	898		69.533	0.3						3228.74	4533.32			1585	0.93551			1585	0.4613						57.8125	0.76199	0.77386	0.68716	0.71856
	22.0565	427		22.0625	837		69.766	0.7						3231.67	5937.57			1590	0.99832			1590	0.49595						58.0078	0.79292	0.77185	0.68434	0.7165
	22.0828	411		22.0888	860		70.178	6.5						3234.6	6856.11			1595	1.05986			1595	0.52596						58.2031	0.76392	0.76985	0.68414	0.71447
	22.109	444		22.1151	867									3237.54	8785.23			1600	1.11731			1600	0.56037						58.3984	0.77804	0.76787	0.71397	0.71246
	22.1353	406		22.1413	852									3240.47	12044.1			1605	1.17792			1605	0.59107						58.5938	0.77456	0.76591	0.68232	0.71047
	22.1616	395		22.1676	883									3243.4	13118			1610	1.23188			1610	0.62334						58.7891	0.77475	0.76396	0.68414	0.70851
	22.1878	410		22.1938	876									3246.33	13343.4			1615	1.2919			1615	0.65409						58.9844	0.74536	0.76202	0.65874	0.70656
	22.2141	409		22.2201	851									3249.27	14686.1			1620	1.34341			1620	0.69009						59.1797	0.77456	0.76011	0.68676	0.70464
	22.2404	419		22.2464	871									3252.2	17148.9			1625	1.39768			1625	0.72173						59.375	0.7674	0.7582	0.66418	0.70274
	22.2666	457		22.2726	1023									3255.13	17056.2			1630	1.44693			1630	0.75446						59.5703	0.74536	0.75632	0.67668	0.70086
	22.2929	451		22.2989	876									3258.06	18781.4			1635	1.49501			1635	0.78107						59.7656	0.73801	0.75444	0.67769	0.699
	22.3191	412		22.3251	851									3261	21979.2			1640	1.54181			1640	0.80638						59.9609	0.73724	0.75258	0.66015	0.69715
	22.3454	422		22.3514	832									3263.93	23511.7			1645	1.57345			1645	0.82928						60.1562	0.75213	0.75074	0.68414	0.69533
	22.3717	442		22.3777	853									3266.86	21529.3			1650	1.61971			1650	0.85916						60.3516	0.73859	0.74891	0.66096	0.69353
	22.3979	415		22.4039	869									3269.79	18193.6			1655	1.64851			1655	0.88369						60.5469	0.73569	0.74709	0.68696	0.69174
	22.4242	421		22.4302	861									3272.73	16071.5			1660	1.68026			1660	0.90452						60.7422	0.72951	0.74529	0.65894	0.68998
	22.4504	438		22.4564	870									3275.66	10910.6			1665	1.70815			1665	0.92462						60.9375	0.72274	0.7435	0.64564	0.68823
	22.4767	388		22.4827	896									3278.59	6898.87			1670	1.73268			1670	0.947						61.1328	0.75425	0.74173	0.66096	0.6865
	22.503	419		22.509	880									3281.52	1401.48			1675	1.75547			1675	0.96094						61.3281	0.74227	0.73997	0.66055	0.68479
	22.5292	434		22.5352	864									3284.46	-3388.82			1680	1.77331			1680	0.97376						61.5234	0.77398	0.73822	0.64866	0.68309
	22.5555	404		22.5615	875									3287.39	-8973.02			1685	1.78913			1685	0.9866						61.7188	0.73956	0.73649	0.65773	0.68141
	22.5817	407		22.5877	820									3290.32	-12520.4			1690	1.79438			1690	0.99666						61.9141	0.73299	0.73476	0.65209	0.67975
	22.608	419		22.614	932									3293.26	-17290			1690.09		1.79631		1690.09		0.98617					62.1094	0.7239	0.73306	0.65773	0.6781
	22.6343	416		22.6403	850									3296.19	-15308.9			1690.94		1.7973		1690.94		0.98762					62.3047	0.72583	0.73136	0.66055	0.67647
	22.6605	383		22.6665	881									3299.12	-14566.9			1691.79		1.79813		1691.79		0.98899					62.5	0.73086	0.72968	0.66479	0.67486
	22.6868	427		22.6928	826									3302.05	-14530.9			1692.64		1.79879		1692.64		0.99028					62.6953	0.72912	0.72801	0.63596	0.67326
	22.713	464		22.719	878									3304.99	-14160.2			1693.49		1.79933		1693.49		0.99149					62.8906	0.71249	0.72635	0.65632	0.67168
	22.7393	407		22.7453	896									3307.92	-11877.5			1694.34		1.79971		1694.34		0.99262					63.0859	0.70321	0.7247	0.65773	0.67011
	22.7656	393		22.7716	862									3310.85	-10657.8			1695		1.79989		1695		0.99344					63.2812	0.72699	0.72307	0.65954	0.66856
	22.7918	413		22.7978	904									3313.78	-8162.43			1695.2		1.79993		1695.2		0.99368					63.4766	0.71404	0.72145	0.64826	0.66702
	22.8181	405		22.8241	889									3316.72	-5828.57			1696.05		1.8		1696.05		0.99465					63.6719	0.70089	0.71983	0.65168	0.6655
	22.8443	407		22.8503	851									3319.65	-3267.73			1696.9		1.79993		1696.9		0.99554					63.8672	0.721	0.71824	0.63032	0.66399
	22.8706	434		22.8766	880									3322.58	-3546.48			1697.75		1.79969		1697.75		0.99635					64.0625	0.70766	0.71665	0.64281	0.6625
	22.8969	451		22.9029	974									3325.51	-388.7			1698.6		1.7993		1698.6		0.99708					64.2578	0.7152	0.71507	0.63798	0.66102
	22.9231	386		22.9291	898									3328.45	1434.77			1699.45		1.79878		1699.45		0.99773					64.4531	0.70263	0.71351	0.65914	0.65955
	22.9494	383		22.9554	895									3331.38	3731.5			1700		1.79834		1700		0.99811					64.6484	0.72003	0.71195	0.62205	0.6581
	22.9757	438		22.9816	844									3334.31	6572.23			1700.3		1.79809		1700.3		0.9983					64.8438	0.70244	0.71041	0.61983	0.65665
	23.0019	469		23.0079	849									3337.24	8158.68			1701.15		1.79725		1701.15		0.99879					65.0391	0.71674	0.70888	0.64362	0.65523
	23.0282	455		23.0342	874									3340.18	8601.15			1702		1.79626		1702		0.99919					65.2344	0.70012	0.70736	0.60774	0.65381
	23.0544	462		23.0604	844									3343.11	10350.5			1702.85		1.79512		1702.85		0.99952					65.4297	0.70669	0.70585	0.63616	0.65241
	23.0807	442		23.0867	908									3346.04	13176.6			1703.7		1.79384		1703.7		0.99976					65.625	0.69857	0.70435	0.65188	0.65102
	23.107	418		23.113	873									3348.97	14964.9			1704.55		1.7924		1704.55		0.99992					65.8203	0.68484	0.70286	0.63616	0.64964
	23.1332	423		23.1392	890									3351.91	17875.9			1705		1.79159		1705		0.99997					66.0156	0.71288	0.70138	0.6281	0.64828
	23.1595	432		23.1655	929									3354.84	18785.3			1705.41		1.79082		1705.41		1					66.2109	0.70031	0.69992	0.62246	0.64693
	23.1857	437		23.1917	925									3357.77	19018.9			1706.26		1.78907		1706.26		1					66.4062	0.68407	0.69846	0.63092	0.64559
	23.212	456		23.218	948									3360.7	18676.7			1707.11		1.78718		1707.11		0.99991					66.6016	0.69026	0.69701	0.6154	0.64426
	23.2383	439		23.2443	879									3363.64	16632.4			1707.96		1.78515		1707.96		0.99975					66.7969	0.68619	0.69557	0.63515	0.64294
	23.2645	408		23.2705	880									3366.57	12025.8			1708.81		1.78297		1708.81		0.9995					66.9922	0.69258	0.69415	0.62306	0.64163
	23.2908	425		23.2968	878									3369.5	8138.58			1709.66		1.78065		1709.66		0.99917					67.1875	0.68136	0.69273	0.62246	0.64034
	23.317	421		23.323	929									3372.43	1795.21			1710		1.77968		1710		0.99902					67.3828	0.69122	0.69132	0.61621	0.63905
	23.3433	406		23.3493	871									3375.37	-4804.71			1710.51		1.77817		1710.51		0.99876					67.5781	0.67865	0.68992	0.61157	0.63778
	23.3696	421		23.3756	880									3378.3	-9375.73			1711.36		1.77556		1711.36		0.99827					67.7734	0.67459	0.68853	0.61742	0.63652
	23.3958	387		23.4018	970									3381.23	-14299.8			1712.21		1.77278		1712.21		0.9977					67.9688	0.69142	0.68715	0.61379	0.63526
	23.4221	439		23.4281	886									3384.16	-16974.1			1713.06		1.76987		1713.06		0.99704					68.1641	0.69683	0.68578	0.58295	0.63402
	23.4483	418		23.4543	940									3387.1	-16268			1713.91		1.76681		1713.91		0.99631					68.3594	0.6891	0.68442	0.60169	0.63279
	23.4746	445		23.4806	910									3390.03	-18450.8			1714.76		1.76362		1714.76		0.99549					68.5547	0.67865	0.68307	0.61036	0.63157
	23.5009	449		23.5069	927									3392.96	-18845.2			1715		1.7627		1715		0.99525					68.75	0.66628	0.68172	0.59927	0.63036
	23.5271	429		23.5331	892									3395.89	-15628.1			1715.62		1.76027		1715.62		0.99459					68.9453	0.66551	0.68039	0.60331	0.62916
	23.5534	422		23.5594	982									3398.83	-16220.9			1716.47		1.75678		1716.47		0.99362					69.1406	0.68794	0.67906	0.60351	0.62797
	23.5797	471		23.5857	996									3401.76	-14760.1			1717.32		1.75316		1717.32		0.99256					69.3359	0.68175	0.67775	0.63052	0.62678
	23.6059	515		23.6119	934									3404.69	-7473.7			1718.17		1.7494		1718.17		0.99142					69.5312	0.67053	0.67644	0.59686	0.62561
	23.6322	505		23.6382	987									3407.62	-5667.71			1719.02		1.7455		1719.02		0.99021					69.7266	0.69219	0.67514	0.60955	0.62445
	23.6584	464		23.6644	1050									3410.56	-5915.25			1719.87		1.74146		1719.87		0.98891					69.9219	0.67169	0.67385	0.60572	0.62329
	23.6847	492		23.6907	963									3413.49	-5442.65			1720		1.74083		1720		0.98871					70.1172	0.67227	0.67257	0.61379	0.62215
	23.711	484		23.717	1001									3416.42	-2559.12			1720.72		1.73729		1720.72		0.98754					70.3125	0.67208	0.67129	0.60008	0.62101
	23.7372	529		23.7432	1003									3419.35	-217.976			1721.57		1.73297		1721.57		0.98608					70.5078	0.68484	0.67003	0.61157	0.61989
	23.7635	551		23.7695	1010									3422.29	2089.38			1722.42		1.72852		1722.42		0.98455					70.7031	0.68039	0.66877	0.58053	0.61877
	23.7897	556		23.7957	996									3425.22	1884.67			1723.27		1.72395		1723.27		0.98294					70.8984	0.67517	0.66752	0.58234	0.61766
	23.816	574		23.822	1021									3428.15	5234.5			1724.12		1.71923		1724.12		0.98125					71.0938	0.66029	0.66628	0.59323	0.61656
	23.8422	553		23.8483	1081									3431.08	9082.48			1724.97		1.71439		1724.97		0.97949					71.2891	0.66531	0.66505	0.59968	0.61547
	23.8685	553		23.8745	996									3434.02	11896.6			1725		1.71425		1725		0.97944					71.4844	0.64501	0.66382	0.58637	0.61439
	23.8948	482		23.9008	977									3436.95	14623.8			1725.83		1.70941		1725.83		0.97765					71.6797	0.65855	0.6626	0.59101	0.61331
	23.921	499		23.927	977									3439.88	14313.2			1726.68		1.70431		1726.68		0.97573					71.875	0.65429	0.66139	0.59726	0.61225
	23.9473	439		23.9533	865									3442.82	15886.2			1727.53		1.69907		1727.53		0.97374					72.0703	0.64385	0.66019	0.59182	0.61119
	23.9735	398		23.9795	930									3445.75	18332.3			1728.38		1.69373		1728.38		0.97167					72.2656	0.67034	0.659	0.60089	0.61014
	23.9998	390		24.0058	847									3448.68	18191.6			1729.23		1.68824		1729.23		0.96952					72.4609	0.62374	0.65781	0.58335	0.6091
	24.0261	413		24.0321	896									3451.61	17008.1			1730		1.68316		1730		0.96752					72.6562	0.66667	0.65663	0.56279	0.60806
	24.0523	420		24.0583	835									3454.55	15009.6			1730.08		1.68264		1730.08		0.96731					72.8516	0.6425	0.65546	0.58799	0.60703
	24.0786	374		24.0846	899									3457.48	12073.2			1730.93		1.6769		1730.93		0.96501					73.0469	0.64617	0.6543	0.59544	0.60601
	24.1049	391		24.1109	880									3460.41	8730.39			1731.78		1.67105		1731.78		0.96265					73.2422	0.64656	0.65314	0.57126	0.605
	24.1311	395		24.1371	885									3463.34	3169.18			1732.63		1.66509		1732.63		0.96021					73.4375	0.65739	0.65199	0.57488	0.604
	24.1574	394		24.1634	879									3466.28	-1910.84			1733.48		1.65901		1733.48		0.9577					73.6328	0.64134	0.65085	0.58879	0.603
	24.1836	364		24.1896	843									3469.21	-6026.68			1734.33		1.6528		1734.33		0.95512					73.8281	0.65275	0.64971	0.57791	0.60201
	24.2099	403		24.2159	902									3472.14	-10794.5			1735		1.64786		1735		0.95305					74.0234	0.66783	0.64858	0.56884	0.60103
	24.2362	389		24.2422	907									3475.07	-16188			1735.19		1.64648		1735.19		0.95247					74.2188	0.63805	0.64746	0.5511	0.60006
	24.2624	411		24.2684	870									3478.01	-20402.7			1736.04		1.64005		1736.04		0.94975					74.4141	0.64733	0.64635	0.57327	0.59909
	24.2887	410		24.2947	900									3480.94	-17790.9			1736.89		1.6335		1736.89		0.94696					74.6094	0.64714	0.64524	0.57892	0.59813
	24.3149	399		24.3209	840									3483.87	-17263.8			1737.74		1.62684		1737.74		0.94409					74.8047	0.64637	0.64414	0.58113	0.59718
	24.3412	376		24.3472	812									3486.8	-16644.3			1738.59		1.62009		1738.59		0.94117					75	0.65429	0.64305	0.57126	0.59623
	24.3675	397		24.3735	841									3489.74	-14823			1739.44		1.61321		1739.44		0.93817					75.1953	0.63225	0.64196	0.57307	0.59529
	24.3937	379		24.3997	843									3492.67	-14201.9			1740		1.60862		1740		0.93616					75.3906	0.62877	0.64088	0.57952	0.59436
	24.42	366		24.426	873									3495.6	-11068.7			1740.29		1.60623		1740.29		0.93511					75.5859	0.64385	0.6398	0.55815	0.59343
	24.4462	374		24.4522	847									3498.53	-9006.2			1741.14		1.59916		1741.14		0.93198					75.7812	0.64153	0.63874	0.564	0.59251
	24.4725	397		24.4785	859									3501.47	-6446.73			1741.99		1.59197		1741.99		0.92878					75.9766	0.64598	0.63768	0.57005	0.5916
	24.4988	372		24.5048	855									3504.4	-3810.88			1742.84		1.58468		1742.84		0.92552					76.1719	0.6164	0.63662	0.55916	0.59069
	24.525	393		24.531	837									3507.33	-2116.85			1743.69		1.5773		1743.69		0.9222					76.3672	0.65217	0.63557	0.56763	0.58979
	24.5513	375		24.5573	899									3510.26	-613.884			1744.54		1.56983		1744.54		0.91881					76.5625	0.61794	0.63453	0.58476	0.5889
	24.5775	368		24.5835	820									3513.2	1137.91			1745		1.56578		1745		0.91697					76.7578	0.61833	0.6335	0.57448	0.58801
	24.6038	355		24.6098	788									3516.13	2450.96			1745.4		1.56226		1745.4		0.91536					76.9531	0.63399	0.63247	0.54807	0.58713
	24.6301	406		24.6361	808									3519.06	3836.28			1746.25		1.55459		1746.25		0.91185					77.1484	0.64153	0.63145	0.57428	0.58625
	24.6563	365		24.6623	878									3521.99	7003.42			1747.1		1.54683		1747.1		0.90828					77.3438	0.62374	0.63043	0.54747	0.58538
	24.6826	402		24.6886	869									3524.93	8949.29			1747.95		1.53896		1747.95		0.90465					77.5391	0.61311	0.62942	0.55372	0.58452
	24.7089	410		24.7148	844									3527.86	9840.86			1748.8		1.53103		1748.8		0.90095					77.7344	0.62606	0.62841	0.54445	0.58366
	24.7351	371		24.7411	792									3530.79	12555.2			1749.65		1.523		1749.65		0.89721					77.9297	0.62316	0.62742	0.54727	0.58281
	24.7614	374		24.7674	817									3533.72	15806.2			1750		1.51967		1750		0.89565					78.125	0.6191	0.62642	0.55029	0.58197
	24.7876	372		24.7936	821									3536.66	18491.1			1750.5		1.5149		1750.5		0.8934					78.3203	0.61408	0.62544	0.55614	0.58113
	24.8139	398		24.8199	839									3539.59	20019.5			1751.35		1.50671		1751.35		0.88954					78.5156	0.63612	0.62446	0.57569	0.5803
	24.8402	368		24.8462	854									3542.52	18826.1			1752.2		1.49843		1752.2		0.88562					78.7109	0.61466	0.62348	0.53517	0.57947
	24.8664	352		24.8724	834									3545.45	17806.5			1753.05		1.49008		1753.05		0.88164					78.9062	0.593	0.62251	0.5644	0.57865
	24.8927	343		24.8987	808									3548.39	14487.4			1753.9		1.48163		1753.9		0.87762					79.1016	0.6106	0.62155	0.55533	0.57783
	24.9189	360		24.9249	855									3551.32	11093.4			1754.75		1.47314		1754.75		0.87354					79.2969	0.60499	0.62059	0.53699	0.57702
	24.9452	354		24.9512	811									3554.25	4093.26			1755		1.47067		1755		0.87235					79.4922	0.62452	0.61964	0.54666	0.57621
	24.9715	391		24.9775	810									3557.18	-1262.35			1755.61		1.46455		1755.61		0.8694					79.6875	0.61446	0.61869	0.52893	0.57541
	24.9977	351		25.0037	834									3560.12	-4419.81			1756.46		1.45589		1756.46		0.86522					79.8828	0.6133	0.61775	0.55332	0.57462
	25.024	326		25.03	851									3563.05	-11231.7			1757.31		1.44718		1757.31		0.86098					80.0781	0.61775	0.61681	0.55533	0.57383
	25.0502	347		25.0562	794									3565.98	-16313.4			1758.16		1.43838		1758.16		0.8567					80.2734	0.62742	0.61588	0.55715	0.57304
	25.0765	386		25.0825	820									3568.92	-18246.7			1759.01		1.42952		1759.01		0.85237					80.4688	0.61446	0.61496	0.5636	0.57226
	25.1028	367		25.1088	873									3571.85	-18857			1759.86		1.42061		1759.86		0.84799					80.6641	0.61949	0.61404	0.56601	0.57149
	25.129	353		25.135	832									3574.78	-18762.5			1760		1.41914		1760		0.84726					80.8594	0.61002	0.61313	0.56198	0.57072
	25.1553	345		25.1613	862									3577.71	-17687.1			1760.71		1.41163		1760.71		0.84356					81.0547	0.60518	0.61222	0.55352	0.56996
	25.1815	350		25.1875	874									3580.65	-16987.4			1761.56		1.40258		1761.56		0.83909					81.25	0.64076	0.61132	0.55009	0.5692
	25.2078	373		25.2138	832									3583.58	-14289.3			1762.41		1.39349		1762.41		0.83458					81.4453	0.60035	0.61042	0.56944	0.56845
	25.2341	390		25.2401	852									3586.51	-12135.2			1765		1.36546		1763.26		0.83002					81.6406	0.60073	0.60952	0.55311	0.5677
	25.2603	346		25.2663	834									3589.44	-10680.2			1770		1.31004		1764.11		0.82541					81.8359	0.62065	0.60864	0.55453	0.56696
	25.2866	371		25.2926	827									3592.38	-9537.99			1775		1.25327		1764.96		0.82077					82.0312	0.61214	0.60775	0.54485	0.56622
	25.3128	329		25.3188	827									3595.31	-7186.02			1780		1.19552		1765		0.82058					82.2266	0.61524	0.60688	0.54364	0.56548
	25.3391	359		25.3451	837									3598.24	-5427.33			1785		1.13719		1765.82		0.81609					82.4219	0.60267	0.606	0.56158	0.56475
	25.3654	333		25.3714	843									3601.17	-3269.08			1790		1.07861		1766.67		0.81136					82.6172	0.61582	0.60514	0.55815	0.56403
	25.3916	356		25.3976	806									3604.11	1396.89			1795		1.02015		1767.52		0.8066					82.8125	0.61427	0.60427	0.56581	0.56331
	25.4179	337		25.4239	821									3607.04	3274.81			1800		0.96214		1768.37		0.8018					83.0078	0.61794	0.60342	0.53155	0.5626
	25.4442	314		25.4502	884									3609.97	4514.07			1805		0.90486		1769.22		0.79696					83.2031	0.60035	0.60256	0.55049	0.56189
	25.4704	370		25.4764	810									3612.9	7426.18			1810		0.84861		1770		0.79249					83.3984	0.6075	0.60172	0.52751	0.56118
	25.4967	366		25.5027	859									3615.84	10597.3			1815		0.79364		1770.07		0.79209					83.5938	0.59435	0.60087	0.54304	0.56048
	25.5229	338		25.5289	833									3618.77	9776.56			1820		0.74018		1770.92		0.78718					83.7891	0.59184	0.60004	0.54102	0.55978
	25.5492	404		25.5552	845									3621.7	10820.6			1821.97		0.71955		1771.77		0.78224					83.9844	0.59648	0.5992	0.52751	0.55909
	25.5755	386		25.5815	847									3624.63	14223.8			1822.82		0.71075		1772.62		0.77727					84.1797	0.58585	0.59837	0.52248	0.55841
	25.6017	363		25.6077	807									3627.57	16645.6			1823.67		0.70198		1773.47		0.77226					84.375	0.59551	0.59755	0.51804	0.55772
	25.628	346		25.634	781									3630.5	18687.1			1824.52		0.69327		1774.32		0.76723					84.5703	0.58701	0.59673	0.53558	0.55705
	25.6542	344		25.6602	749									3633.43	16976.4			1825		0.68843		1775		0.76321					84.7656	0.60189	0.59592	0.5261	0.55637
	25.6805	357		25.6865	787									3636.36	17300.8			1825.38		0.68461		1775.18		0.76216					84.9609	0.57444	0.59511	0.5126	0.5557
	25.7067	359		25.7127	814									3639.3	15415.5			1826.23		0.67603		1776.03		0.75707					85.1562	0.57405	0.5943	0.53659	0.55504
	25.733	354		25.739	802									3642.23	12579.1			1827.08		0.66748		1776.88		0.75195					85.3516	0.61098	0.5935	0.52227	0.55437
	25.7593	367		25.7653	826									3645.16	5886.79			1827.93		0.65898		1780		0.73293					85.5469	0.58179	0.5927	0.53941	0.55372
	25.7855	326		25.7915	831									3648.09	1273.69			1828.78		0.65056		1785		0.70187					85.7422	0.59107	0.59191	0.5255	0.55307
	25.8118	346		25.8178	829									3651.03	-3598.14			1829.63		0.64219		1790		0.67022					85.9375	0.59513	0.59112	0.51925	0.55242
	25.838	370		25.844	848									3653.96	-8029.43			1830		0.63855		1795		0.63819					86.1328	0.58894	0.59034	0.53014	0.55177
	25.8643	348		25.8703	782									3656.89	-13526.3			1830.48		0.63387		1800		0.60598					86.3281	0.58121	0.58956	0.53638	0.55113
	25.8906	343		25.8966	800									3659.82	-17254.8			1831.33		0.62561		1805		0.57376					86.5234	0.58449	0.58879	0.53719	0.5505
	25.9168	378		25.9228	740									3662.76	-19290.3			1832.18		0.61742		1810		0.54172					86.7188	0.60422	0.58802	0.50675	0.54986
	25.9431	341		25.9491	882									3665.69	-20129			1833.03		0.60928		1815		0.51002					86.9141	0.59242	0.58725	0.50957	0.54924
	25.9694	374		25.9754	823									3668.62	-19384.4			1833.88		0.6012		1820		0.47881					87.1094	0.57985	0.58649	0.51562	0.54861
	25.9956	393		26.0016	816									3671.55	-17519.6			1834.73		0.59319		1825		0.44824					87.3047	0.59068	0.58573	0.54767	0.54799
	26.0219	357		26.0279	799									3674.49	-16698.2			1835		0.59071		1828.78		0.42563					87.5	0.59184	0.58498	0.52772	0.54737
	26.0481	355		26.0541	769									3677.42	-13633.8			1835.59		0.58523		1829.63		0.42061					87.6953	0.57637	0.58423	0.53134	0.54676
	26.0744	343		26.0804	831									3680.35	-11954.4			1836.44		0.57733		1830		0.41843					87.8906	0.58217	0.58348	0.51925	0.54615
	26.1007	318		26.1067	818									3683.28	-9962.67			1837.29		0.56952		1830.48		0.41561					88.0859	0.55375	0.58274	0.53417	0.54555
	26.1269	356		26.1329	878									3686.22	-8332.69			1838.14		0.56174		1831.33		0.41063					88.2812	0.56903	0.58201	0.53538	0.54495
	26.1532	342		26.1592	844									3689.15	-6005.16			1838.99		0.55404		1832.18		0.40568					88.4766	0.58585	0.58127	0.50252	0.54435
	26.1794	346		26.1854	779									3692.08	-3472.49			1839.84		0.54641		1833.03		0.40076					88.6719	0.57405	0.58055	0.53396	0.54376
	26.2057	383		26.2117	885									3695.01	-1982.95			1840		0.54497		1833.88		0.39587					88.8672	0.58875	0.57982	0.52227	0.54317
	26.232	394		26.238	863									3697.95	1661.96			1840.69		0.53883		1834.73		0.391					89.0625	0.58681	0.5791	0.52469	0.54258
	26.2582	445		26.2642	892									3700.88	4027.29			1841.54		0.53132		1835		0.38949					89.2578	0.57444	0.57838	0.51542	0.542
	26.2845	449		26.2905	844									3703.81	4914.32			1842.39		0.52387		1835.59		0.38616					89.4531	0.57869	0.57767	0.51361	0.54142
	26.3107	434		26.3167	950									3706.74	6596.91			1843.24		0.51649		1836.44		0.38135					89.6484	0.58121	0.57696	0.51058	0.54084
	26.337	468		26.343	950									3709.68	9169.89			1844.09		0.50918		1837.29		0.37657					89.8438	0.59358	0.57626	0.51885	0.54027
	26.3633	475		26.3693	926									3712.61	11630			1844.94		0.50195		1838.14		0.37181					90.0391	0.57289	0.57556	0.53175	0.5397
	26.3895	480		26.3955	870									3715.54	12227.7			1845		0.50148		1838.99		0.36709					90.2344	0.57947	0.57486	0.51038	0.53914
	26.4158	424		26.4218	905									3718.48	13338			1845.8		0.49477		1839.84		0.3624					90.4297	0.56206	0.57417	0.53699	0.53858
	26.442	433		26.448	886									3721.41	16606.9			1846.65		0.48764		1840		0.36151					90.625	0.56806	0.57348	0.53014	0.53802
	26.4683	364		26.4743	799									3724.34	18844.7			1847.5		0.4806		1840.69		0.35773					90.8203	0.57328	0.57279	0.53074	0.53747
	26.4946	417		26.5006	861									3727.27	18269.4			1848.35		0.47362		1841.54		0.3531					91.0156	0.56806	0.57211	0.52691	0.53692
	26.5208	377		26.5268	774									3730.21	16739			1849.2		0.4667		1842.39		0.3485					91.2109	0.57831	0.57143	0.52449	0.53637
	26.5471	336		26.5531	829									3733.14	13330.8			1850		0.46026		1843.24		0.34393					91.4062	0.57193	0.57076	0.52368	0.53582
	26.5734	331		26.5794	794									3736.07	8723.22			1850.05		0.45985		1844.09		0.33939					91.6016	0.56206	0.57009	0.52913	0.53528
	26.5996	314		26.6056	805									3739	2505.7			1850.9		0.45308		1844.94		0.33488					91.7969	0.56922	0.56942	0.50212	0.53475
	26.6259	345		26.6319	807									3741.94	-4181.86			1851.75		0.44636		1845		0.33459					91.9922	0.56825	0.56876	0.51925	0.53421
	26.6521	307		26.6581	798									3744.87	-10892.8			1852.6		0.43972		1845.8		0.33041					92.1875	0.55936	0.5681	0.50897	0.53368
	26.6784	328		26.6844	784									3747.8	-14249.7			1853.45		0.43313		1846.65		0.32597					92.3828	0.55684	0.56744	0.52691	0.53315
	26.7047	316		26.7107	751									3750.73	-17665.3			1854.3		0.42662		1847.5		0.32156					92.5781	0.55878	0.56679	0.51945	0.53263
	26.7309	338		26.7369	801									3753.67	-20821.6			1855		0.42134		1848.35		0.31719					92.7734	0.56671	0.56614	0.53215	0.53211
	26.7572	303		26.7632	817									3756.6	-22054.4			1855.16		0.42017		1849.2		0.31285					92.9688	0.57405	0.56549	0.513	0.53159
	26.7834	366		26.7894	772									3759.53	-21834.7			1856.01		0.4138		1850		0.30879					93.1641	0.564	0.56485	0.51482	0.53108
	26.8097	348		26.8157	822									3762.46	-17927.4			1856.86		0.4075		1850.05		0.30854					93.3594	0.55143	0.56421	0.50816	0.53057
	26.836	331		26.842	781									3765.4	-20229.6			1857.71		0.40126		1850.9		0.30427					93.5547	0.55646	0.56358	0.51421	0.53006
	26.8622	330		26.8682	785									3768.33	-19945			1858.56		0.39508		1851.75		0.30003					93.75	0.55356	0.56294	0.5132	0.52955
	26.8885	320		26.8945	772									3771.26	-17267.9			1859.41		0.38898		1852.6		0.29582					93.9453	0.57869	0.56232	0.52288	0.52905
	26.9147	330		26.9207	735									3774.19	-15452			1860		0.38479		1853.45		0.29165					94.1406	0.57212	0.56169	0.51058	0.52855
	26.941	298		26.947	758									3777.13	-11765.8			1860.26		0.38295		1854.3		0.28752					94.3359	0.56419	0.56107	0.49788	0.52805
	26.9673	299		26.9733	780									3780.06	-11022.9			1861.11		0.37697		1855		0.28416					94.5312	0.54234	0.56045	0.51441	0.52756
	26.9935	345		26.9995	804									3782.99	-10108.3			1861.96		0.37107		1855.16		0.28342					94.7266	0.55684	0.55983	0.50353	0.52707
	27.0198	287		27.0258	764									3785.92	-8744.95			1862.81		0.36524		1856.01		0.27935					94.9219	0.5582	0.55922	0.50897	0.52658
	27.046	313		27.052	728									3788.86	-9495.34			1863.66		0.35948		1856.86		0.27532					95.1172	0.5553	0.55861	0.52066	0.5261
	27.0723	352		27.0783	773									3791.79	-9292.24			1864.51		0.35377		1857.71		0.27133					95.3125	0.54292	0.55801	0.48801	0.52562
	27.0986	310		27.1046	766									3794.72	-7404.31			1865		0.35055		1858.56		0.26737					95.5078	0.55472	0.55741	0.50454	0.52514
	27.1248	305		27.1308	790									3797.65	-6469.9			1865.37		0.34814		1859.41		0.26345					95.7031	0.55317	0.55681	0.50796	0.52467
	27.1511	308		27.1571	767									3800.59	-4763.35			1866.22		0.34256		1860		0.26075					95.8984	0.55897	0.55621	0.50675	0.52419
	27.1773	338		27.1833	766									3803.52	-4376.84			1867.07		0.33707		1860.26		0.25956					96.0938	0.55104	0.55562	0.5382	0.52372
	27.2036	359		27.2096	705									3806.45	-3300.77			1867.92		0.33163		1861.11		0.25571					96.2891	0.5435	0.55503	0.48821	0.52326
	27.2299	318		27.2359	770									3809.38	-3726.66			1868.77		0.32627		1861.96		0.2519					96.4844	0.56651	0.55444	0.50574	0.52279
	27.2561	298		27.2621	736									3812.32	-2712.17			1869.62		0.32096		1862.81		0.24812					96.6797	0.5524	0.55386	0.50494	0.52233
	27.2824	314		27.2884	759									3815.25	-1936.43			1870		0.3186		1863.66		0.24438					96.875	0.54795	0.55328	0.51058	0.52187
	27.3087	323		27.3147	767									3818.18	-2266.14			1870.47		0.31572		1864.51		0.24067					97.0703	0.54776	0.55271	0.49546	0.52142
	27.3349	318		27.3409	775									3821.11	-3445.73			1871.32		0.31055		1865		0.23857					97.2656	0.55936	0.55213	0.50494	0.52097
	27.3612	307		27.3672	791									3824.05	-2111.25			1872.17		0.30544		1865.37		0.237					97.4609	0.55452	0.55156	0.49506	0.52052
	27.3874	319		27.3934	721									3826.98	-1739.07			1873.02		0.3004		1866.22		0.23337					97.6562	0.52842	0.55099	0.49345	0.52007
	27.4137	330		27.4197	779									3829.91	-3612.02			1873.87		0.29542		1867.07		0.22977					97.8516	0.53944	0.55043	0.49365	0.51962
	27.4399	324		27.4459	782									3832.84	-1843.87			1874.72		0.2905		1867.92		0.22621					98.0469	0.52958	0.54987	0.52449	0.51918
	27.4662	324		27.4722	733									3835.78	-2706.28			1875		0.28894		1868.77		0.22269					98.2422	0.56303	0.54931	0.48055	0.51874
	27.4925	327		27.4985	813									3838.71	-1642.12			1875.58		0.28566		1869.62		0.2192					98.4375	0.5408	0.54875	0.4995	0.51831
	27.5187	329		27.5247	770									3841.64	-561.529			1876.43		0.28087		1870		0.21765					98.6328	0.53422	0.5482	0.50574	0.51787
	27.545	340		27.551	816									3844.57	-283.976			1877.28		0.27616		1870.47		0.21575					98.8281	0.55472	0.54765	0.50514	0.51744
	27.5712	365		27.5772	774									3847.51	-735.392			1878.13		0.27149		1871.32		0.21233					99.0234	0.5379	0.5471	0.50978	0.51701
	27.5975	329		27.6035	740									3850.44	-2059.21			1878.98		0.26689		1872.17		0.20895					99.2188	0.53751	0.54656	0.49849	0.51659
	27.6238	353		27.6298	761									3853.37	-1957.05			1879.83		0.26235		1873.02		0.20561					99.4141	0.54505	0.54602	0.50695	0.51616
	27.65	323		27.656	712									3856.3	-236.192			1880		0.26145		1873.87		0.20231					99.6094	0.54041	0.54548	0.5001	0.51574
	27.6763	344		27.6823	750									3859.24	-1912.28			1880.68		0.25789		1874.72		0.19904					99.8047	0.55472	0.54495	0.49809	0.51532
	27.7025	336		27.7085	758									3862.17	-1174.89			1881.53		0.25348		1875		0.19799					100	0.53635	0.54441	0.51542	0.51491
	27.7288	340		27.7348	748									3865.1	-916.325			1882.38		0.24912		1875.58		0.1958					100.195	0.53828	0.54388	0.49587	0.51449
	27.7551	345		27.7611	788									3868.04	102.999			1883.23		0.24484		1876.43		0.19261					100.391	0.53016	0.54336	0.49405	0.51408
	27.7813	339		27.7873	813									3870.97	-1102.61			1884.08		0.24061		1877.28		0.18945					100.586	0.53345	0.54283	0.50655	0.51367
	27.8076	357		27.8136	802									3873.9	-1919.95			1884.93		0.23643		1878.13		0.18632					100.781	0.5408	0.54231	0.5001	0.51327
	27.8339	375		27.8399	810									3876.83	-107.592			1885		0.23611		1878.98		0.18323					100.977	0.56052	0.54179	0.48418	0.51286
	27.8601	379		27.8661	788									3879.77	-916.913			1885.79		0.23233		1879.83		0.18018					101.172	0.54969	0.54128	0.49667	0.51246
	27.8864	358		27.8924	808									3882.7	774.508			1886.64		0.22828		1880		0.17958					101.367	0.53306	0.54076	0.50514	0.51206
	27.9126	458		27.9186	841									3885.63	449.575			1887.49		0.22428		1880.68		0.17716					101.562	0.52862	0.54025	0.48639	0.51167
	27.9389	477		27.9449	811									3888.56	-1137.03			1888.34		0.22034		1881.53		0.17418					101.758	0.52958	0.53975	0.46966	0.51127
	27.9652	514		27.9712	922									3891.5	569.796			1889.19		0.21647		1882.38		0.17124					101.953	0.52997	0.53924	0.49546	0.51088
	27.9914	547		27.9974	930									3894.43	344.761			1890		0.21283		1883.23		0.16833					102.148	0.53326	0.53874	0.48055	0.51049
	28.0177	692		28.0237	1060									3897.36	-241.309			1890.04		0.21265		1884.08		0.16545					102.344	0.54002	0.53824	0.48357	0.51011
	28.0439	765		28.0499	1204									3900.29	-1721.27			1890.89		0.20889		1884.93		0.16261					102.539	0.50715	0.53774	0.48539	0.50972
	28.0702	994		28.0762	1259									3903.23	-264.768			1891.74		0.20518		1885		0.1624					102.734	0.53925	0.53725	0.49224	0.50934
	28.0965	1094		28.1025	1461									3906.16	1753.54			1892.59		0.20153		1885.79		0.15981					102.93	0.52049	0.53675	0.4745	0.50896
	28.1227	1076		28.1287	1548									3909.09	1081.87			1893.44		0.19793		1886.64		0.15704					103.125	0.53654	0.53627	0.48982	0.50858
	28.149	1096		28.155	1557									3912.02	-1221.72			1894.29		0.1944		1887.49		0.1543					103.32	0.53983	0.53578	0.47591	0.5082
	28.1752	997		28.1812	1497									3914.96	547.683			1895		0.1915		1888.34		0.1516					103.516	0.52804	0.53529	0.46866	0.50783
	28.2015	908		28.2075	1409									3917.89	-454.083			1895.15		0.19091		1889.19		0.14894					103.711	0.5408	0.53481	0.49546	0.50746
	28.2278	800		28.2338	1269									3920.82	-257.104			1896		0.18749		1890		0.14643					103.906	0.53306	0.53433	0.48841	0.50709
	28.254	632		28.26	1111									3923.75	498.827			1896.85		0.1841		1890.04		0.14631					104.102	0.53674	0.53386	0.48539	0.50672
	28.2803	582		28.2863	937									3926.69	-250.832			1897.7		0.18077		1890.89		0.14371					104.297	0.53268	0.53338	0.46886	0.50636
	28.3066	525		28.3126	897									3929.62	-452.717			1898.55		0.1775		1891.74		0.14114					104.492	0.5232	0.53291	0.4745	0.506
	28.3328	458		28.3388	861									3932.55	-141.93			1899.4		0.17429		1892.59		0.13861					104.688	0.51411	0.53244	0.48841	0.50564
	28.3591	419		28.3651	802									3935.48	-1350.99			1900		0.17204		1893.44		0.13612					104.883	0.54292	0.53198	0.50474	0.50528
	28.3853	372		28.3913	785									3938.42	-427.284			1900.25		0.17113		1894.29		0.13366					105.078	0.52688	0.53151	0.49768	0.50492
	28.4116	341		28.4176	787									3941.35	527.404			1901.1		0.16799		1895		0.13164					105.273	0.51237	0.53105	0.48539	0.50457
	28.4379	346		28.4439	776									3944.28	-1600.17			1901.95		0.16493		1895.15		0.13123					105.469	0.52146	0.53059	0.487	0.50422
	28.4641	267		28.4701	712									3947.21	-2922.41			1902.8		0.16191		1896		0.12883					105.664	0.52746	0.53013	0.50474	0.50387
	28.4904	328		28.4964	726									3950.15	-2040.57			1903.65		0.15896		1896.85		0.12646					105.859	0.52185	0.52968	0.49123	0.50352
	28.5166	289		28.5226	777									3953.08	-1909.48			1904.5		0.15602		1897.7		0.12413					106.055	0.50503	0.52923	0.48055	0.50318
	28.5429	322		28.5489	795									3956.01	298.262			1905		0.15435		1898.55		0.12183					106.25	0.54621	0.52878	0.48277	0.50283
	28.5692	316		28.5752	703									3958.94	-2720.98			1905.36		0.15316		1899.4		0.11957					106.445	0.52494	0.52833	0.48861	0.50249
	28.5954	339		28.6014	738									3961.88	-2019.16			1906.21		0.15034		1900		0.11799					106.641	0.50967	0.52788	0.48297	0.50215
	28.6217	330		28.6277	727									3964.81	-691.585			1907.06		0.14756		1900.25		0.11733					106.836	0.5232	0.52744	0.47329	0.50181
	28.6479	334		28.6539	806									3967.74	-645.682			1907.91		0.14485		1901.1		0.11513					107.031	0.52958	0.527	0.49083	0.50148
	28.6742	323		28.6802	758									3970.67	-1004.6			1908.76		0.14216		1901.95		0.11296					107.227	0.54022	0.52656	0.50212	0.50115
	28.7005	317		28.7065	709									3973.61	582.988			1909.61		0.13952		1902.8		0.11081					107.422	0.52726	0.52613	0.49405	0.50081
	28.7267	311		28.7327	744									3976.54	-584.333			1910		0.13833		1903.65		0.1087					107.617	0.51817	0.52569	0.49143	0.50048
	28.753	322		28.759	746									3979.47	-669.263			1910.46		0.13693		1904.5		0.10663					107.812	0.5145	0.52526	0.47652	0.50016
	28.7792	333		28.7852	715									3982.4	1274.89			1911.31		0.13439		1905		0.10543					108.008	0.5437	0.52483	0.49103	0.49983
	28.8055	304		28.8115	769									3985.34	1003.44			1912.16		0.13189		1905.36		0.10458					108.203	0.49633	0.5244	0.47309	0.49951
	28.8318	368		28.8378	735									3988.27	-248.972			1913.01		0.12944		1906.21		0.10256					108.398	0.53519	0.52398	0.49264	0.49919
	28.858	331		28.864	717									3991.2	-1420.99			1913.86		0.12701		1907.06		0.10057					108.594	0.52765	0.52356	0.48156	0.49887
	28.8843	311		28.8903	761									3994.14	-425.797			1914.71		0.12465		1907.91		0.09861					108.789	0.5261	0.52314	0.4866	0.49855
	28.9105	294		28.9165	725									3997.07	-135.897			1915		0.12386		1908.76		0.09668					108.984	0.5029	0.52272	0.46966	0.49823
	28.9368	318		28.9428	752									4000	-1305.7			1915.57		0.12231		1909.61		0.09478					109.18	0.52378	0.5223	0.46906	0.49792
	28.9631	311		28.9691	764													1916.42		0.12002		1910		0.09392					109.375	0.51682	0.52189	0.47531	0.49761
	28.9893	378		28.9953	700													1917.27		0.11779		1910.46		0.09291					109.57	0.50387	0.52148	0.46825	0.4973
	29.0156	295		29.0216	775													1918.12		0.11558		1911.31		0.09107					109.766	0.51779	0.52107	0.4743	0.49699
	29.0418	305		29.0478	726													1918.97		0.11342		1912.16		0.08925					109.961	0.52862	0.52066	0.48539	0.49668
	29.0681	317		29.0741	764													1919.82		0.11129		1913.01		0.08747					110.156	0.51527	0.52025	0.47531	0.49638
	29.0944	336		29.1004	738													1920		0.11084		1913.86		0.08571					110.352	0.51102	0.51985	0.49163	0.49607
	29.1206	320		29.1266	722													1920.67		0.10921		1914.71		0.08398					110.547	0.50754	0.51945	0.47148	0.49577
	29.1469	312		29.1529	757													1921.52		0.10715		1915		0.08341					110.742	0.52243	0.51905	0.46503	0.49547
	29.1731	317		29.1791	683													1922.37		0.10514		1915.57		0.08228					110.938	0.51334	0.51865	0.48337	0.49517
	29.1994	342		29.2054	717													1923.22		0.10318		1916.42		0.0806					111.133	0.51605	0.51826	0.50171	0.49488
	29.2257	324		29.2317	764													1924.07		0.10123		1917.27		0.07895					111.328	0.51759	0.51787	0.4612	0.49458
	29.2519	335		29.2579	713													1924.92		0.09934		1918.12		0.07733					111.523	0.50947	0.51748	0.45334	0.49429
	29.2782	334		29.2842	730													1925		0.09918		1918.97		0.07573					111.719	0.50793	0.51709	0.47168	0.494
	29.3044	293		29.3104	681													1925.78		0.09747		1919.82		0.07416					111.914	0.50406	0.5167	0.47793	0.49371
	29.3307	341		29.3367	760													1926.63		0.09565		1920		0.07383					112.109	0.52707	0.51632	0.47894	0.49342
	29.357	325		29.363	780													1927.48		0.09385		1920.67		0.07262					112.305	0.50851	0.51593	0.46866	0.49314
	29.3832	337		29.3892	745													1928.33		0.09211		1921.52		0.0711					112.5	0.5087	0.51555	0.48216	0.49286
	29.4095	325		29.4155	767													1929.18		0.09038		1922.37		0.06961					112.695	0.52398	0.51517	0.47531	0.49257
	29.4357	343		29.4417	765													1930		0.08874		1923.22		0.06814					112.891	0.5174	0.5148	0.47712	0.49229
	29.462	346		29.468	726													1930.03		0.08869		1924.07		0.06669					113.086	0.5203	0.51442	0.48176	0.49201
	29.4883	379		29.4943	763													1930.88		0.08703		1924.92		0.06527					113.281	0.51083	0.51405	0.46462	0.49174
	29.5145	389		29.5205	787													1931.73		0.08541		1925		0.06515					113.477	0.50522	0.51368	0.46886	0.49146
	29.5408	459		29.5468	847													1932.58		0.08381		1925.78		0.06388					113.672	0.50406	0.51331	0.47107	0.49119
	29.567	451		29.573	806													1933.43		0.08224		1926.63		0.06251					113.867	0.51102	0.51294	0.47833	0.49091
	29.5933	458		29.5993	878													1934.28		0.08071		1927.48		0.06116					114.062	0.49633	0.51258	0.47148	0.49064
	29.6196	575		29.6256	900													1935		0.07945		1928.33		0.05983					114.258	0.51933	0.51221	0.46644	0.49037
	29.6458	636		29.6518	960													1935.14		0.07922		1929.18		0.05853					114.453	0.52688	0.51185	0.47047	0.49011
	29.6721	802		29.6781	1058													1935.99		0.07776		1930		0.0573					114.648	0.52649	0.51149	0.47712	0.48984
	29.6984	870		29.7044	1196													1936.84		0.07632		1930.03		0.05725					114.844	0.50986	0.51113	0.48922	0.48958
	29.7246	1038		29.7306	1246													1937.69		0.0749		1930.88		0.05599					115.039	0.5174	0.51078	0.4618	0.48931
	29.7509	1084		29.7569	1411													1938.54		0.07353		1931.73		0.05476					115.234	0.50445	0.51042	0.48256	0.48905
	29.7771	1218		29.7831	1506													1939.39		0.07216		1932.58		0.05355					115.43	0.49169	0.51007	0.47793	0.48879
	29.8034	1371		29.8094	1672													1940		0.07121		1933.43		0.05236					115.625	0.49188	0.50972	0.46221	0.48853
	29.8297	1559		29.8357	1833													1940.24		0.07085		1934.28		0.05119					115.82	0.50735	0.50937	0.48498	0.48828
	29.8559	1828		29.8619	2171													1941.09		0.06955		1935		0.05022					116.016	0.51953	0.50902	0.48881	0.48802
	29.8822	1970		29.8882	2293													1941.94		0.06827		1935.14		0.05004					116.211	0.5058	0.50868	0.44689	0.48777
	29.9084	2012		29.9144	2341													1942.79		0.06703		1935.99		0.04891					116.406	0.5232	0.50834	0.45878	0.48752
	29.9347	1842		29.9407	2222													1943.64		0.06581		1936.84		0.0478					116.602	0.50735	0.50799	0.47752	0.48727
	29.961	1612		29.967	2010													1944.49		0.06462		1937.69		0.04672					116.797	0.50851	0.50765	0.46563	0.48702
	29.9872	1438		29.9932	1746													1945		0.06392		1938.54		0.04565					116.992	0.50193	0.50732	0.49627	0.48677
	30.0135	1167		30.0195	1483													1945.35		0.06345		1939.39		0.0446					117.188	0.50155	0.50698	0.45596	0.48652
	30.0397	838		30.0457	1214													1946.2		0.06232		1940		0.04386					117.383	0.51469	0.50665	0.46563	0.48628
	30.066	744		30.072	1036													1947.05		0.0612		1940.24		0.04357					117.578	0.52127	0.50631	0.47571	0.48603
	30.0923	600		30.0983	969													1947.9		0.0601		1941.09		0.04256					117.773	0.51585	0.50598	0.46886	0.48579
	30.1185	497		30.1245	851													1948.75		0.05902		1941.94		0.04157					117.969	0.51682	0.50565	0.46281	0.48555
	30.1448	450		30.1508	793													1949.6		0.05798		1942.79		0.0406					118.164	0.51798	0.50532	0.47148	0.48531
	30.1711	437		30.1771	710													1950		0.05749		1943.64		0.03965					118.359	0.51605	0.505	0.45999	0.48508
	30.1973	408		30.2033	711													1950.45		0.05695		1944.49		0.03872					118.555	0.50232	0.50467	0.4618	0.48484
	30.2236	354		30.2296	808													1951.3		0.05596		1945		0.03817					118.75	0.51121	0.50435	0.461	0.4846
	30.2498	365		30.2558	761													1952.15		0.05497		1945.35		0.0378					118.945	0.48859	0.50403	0.46422	0.48437
	30.2761	374		30.2821	756													1953		0.05402		1946.2		0.0369					119.141	0.49285	0.50371	0.46301	0.48414
	30.3024	350		30.3084	676													1953.85		0.05308		1947.05		0.03602					119.336	0.50773	0.50339	0.45132	0.48391
	30.3286	339		30.3346	705													1954.7		0.05216		1947.9		0.03515					119.531	0.50483	0.50308	0.47269	0.48368
	30.3549	369		30.3609	764													1955		0.05186		1948.75		0.03431					119.727	0.49459	0.50276	0.45575	0.48345
	30.3811	349		30.3871	732													1955.56		0.05126		1949.6		0.03347					119.922	0.49961	0.50245	0.45072	0.48322
	30.4074	332		30.4134	754													1956.41		0.0504		1950		0.03309					120.117	0.49497	0.50214	0.47511	0.483
	30.4337	312		30.4397	710													1957.26		0.04954		1950.45		0.03266					120.312	0.49304	0.50183	0.4739	0.48277
	30.4599	348		30.4659	708													1958.11		0.04871		1951.3		0.03186					120.508	0.50329	0.50152	0.46583	0.48255
	30.4862	317		30.4922	712													1958.96		0.04788		1952.15		0.03108					120.703	0.49613	0.50121	0.45918	0.48233
	30.5124	361		30.5184	686													1959.81		0.04709		1953		0.03031					120.898	0.48685	0.50091	0.45515	0.48211
	30.5387	353		30.5447	727													1960		0.04691		1953.85		0.02956					121.094	0.50793	0.50061	0.47632	0.48189
	30.565	399		30.571	695													1960.66		0.0463		1954.7		0.02882					121.289	0.5	0.5003	0.46059	0.48167
	30.5912	372		30.5972	760													1961.51		0.04554		1955		0.02857					121.484	0.48511	0.5	0.46382	0.48146
	30.6175	353		30.6235	706													1962.36		0.0448		1955.56		0.0281					121.68	0.48917	0.49971	0.46442	0.48124
	30.6437	390		30.6497	737													1963.21		0.04406		1956.41		0.02739					121.875	0.48163	0.49941	0.46724	0.48103
	30.67	415		30.676	756													1964.06		0.04336		1957.26		0.0267					122.07	0.49787	0.49911	0.44709	0.48082
	30.6963	419		30.7023	818													1964.91		0.04266		1958.11		0.02602					122.266	0.49826	0.49882	0.47269	0.48061
	30.7225	391		30.7285	726													1965		0.04259		1958.96		0.02536					122.461	0.50638	0.49853	0.46664	0.4804
	30.7488	434		30.7548	814													1965.77		0.04198		1959.81		0.02471					122.656	0.46829	0.49824	0.45495	0.48019
	30.775	529		30.781	764													1966.62		0.04133		1960		0.02456					122.852	0.48163	0.49795	0.47067	0.47998
	30.8013	580		30.8073	856													1967.47		0.04068		1960.66		0.02407					123.047	0.48937	0.49766	0.46402	0.47977
	30.8276	649		30.8336	910													1968.32		0.04005		1961.51		0.02345					123.242	0.50522	0.49737	0.46241	0.47957
	30.8538	783		30.8598	978													1969.17		0.03942		1962.36		0.02284					123.438	0.47622	0.49709	0.46563	0.47936
	30.8801	946		30.8861	1118													1970		0.03884		1963.21		0.02224					123.633	0.49439	0.4968	0.47974	0.47916
	30.9063	1294		30.9123	1405													1970.02		0.03883		1964.06		0.02165					123.828	0.48879	0.49652	0.47168	0.47896
	30.9326	1683		30.9386	1674													1970.87		0.03823		1964.91		0.02108					124.023	0.49053	0.49624	0.46261	0.47876
	30.9589	2075		30.9649	2049													1971.72		0.03766		1965		0.02102					124.219	0.48975	0.49596	0.46886	0.47856
	30.9851	2514		30.9911	2517													1972.57		0.0371		1965.77		0.02052					124.414	0.51179	0.49568	0.46986	0.47836
	31.0114	2655		31.0174	2858													1973.42		0.03656		1966.62		0.01997					124.609	0.49439	0.49541	0.46483	0.47817
	31.0376	2845		31.0436	3168													1974.27		0.03602		1967.47		0.01943					124.805	0.48589	0.49513	0.45878	0.47797
	31.0639	2661		31.0699	3135													1975		0.03559		1968.32		0.01891					125	0.47738	0.49486	0.45213	0.47778
	31.0902	2486		31.0962	3029													1975.13		0.03551		1969.17		0.01839					125.195	0.4768	0.49458	0.46523	0.47758
	31.1164	2198		31.1224	2729													1975.98		0.03499		1970		0.0179					125.391	0.49807	0.49431	0.47249	0.47739
	31.1427	1876		31.1487	2363													1976.83		0.03451		1970.02		0.01789					125.586	0.51295	0.49404	0.46906	0.4772
	31.1689	1567		31.1749	2066													1977.68		0.03402		1970.87		0.0174					125.781	0.50271	0.49378	0.44951	0.47701
	31.1952	1534		31.2012	1822													1978.53		0.03355		1971.72		0.01692					125.977	0.47989	0.49351	0.44628	0.47682
	31.2215	1287		31.2275	1673													1979.38		0.0331		1972.57		0.01645					126.172	0.51218	0.49324	0.46503	0.47663
	31.2477	1201		31.2537	1619													1980		0.03276		1973.42		0.01599					126.367	0.49207	0.49298	0.45515	0.47645
	31.274	1053		31.28	1381													1980.23		0.03265		1974.27		0.01554					126.562	0.49169	0.49272	0.4487	0.47626
	31.3002	983		31.3062	1299													1981.08		0.03222		1975		0.01516					126.758	0.50019	0.49246	0.4618	0.47608
	31.3265	849		31.3325	1225													1981.93		0.03179		1975.13		0.0151					126.953	0.48705	0.4922	0.47692	0.47589
	31.3528	782		31.3588	1126													1982.78		0.03137		1975.98		0.01467					127.148	0.49188	0.49194	0.46281	0.47571
	31.379	642		31.385	958													1983.63		0.03098		1976.83		0.01425					127.344	0.47718	0.49168	0.46341	0.47553
	31.4053	541		31.4113	872													1984.48		0.03058		1977.68		0.01384					127.539	0.4766	0.49142	0.46644	0.47535
	31.4316	491		31.4376	818													1985		0.03035		1978.53		0.01344					127.734	0.47293	0.49117	0.46442	0.47517
	31.4578	422		31.4638	799													1985.34		0.0302		1979.38		0.01304					127.93	0.46616	0.49092	0.44971	0.47499
	31.4841	426		31.4901	763													1986.19		0.02983		1980		0.01276					128.125	0.49053	0.49066	0.46926	0.47482
	31.5103	374		31.5163	693													1987.04		0.02947		1980.23		0.01266					128.32	0.48975	0.49041	0.47168	0.47464
	31.5366	367		31.5426	683													1987.89		0.02911		1981.08		0.01229					128.516	0.47158	0.49016	0.47047	0.47447
	31.5629	328		31.5689	716													1988.74		0.02876		1981.93		0.01192					128.711	0.49961	0.48992	0.46906	0.47429
	31.5891	347		31.5951	684													1989.59		0.02842		1982.78		0.01156					128.906	0.48801	0.48967	0.47228	0.47412
	31.6154	320		31.6214	723													1990		0.02826		1983.63		0.01121					129.102	0.49072	0.48942	0.45313	0.47395
	31.6416	326		31.6476	681													1990.44		0.0281		1984.48		0.01087					129.297	0.50909	0.48918	0.45817	0.47378
	31.6679	336		31.6739	714													1991.29		0.02777		1985		0.01067					129.492	0.49401	0.48894	0.45999	0.47361
	31.6942	301		31.7002	698													1992.14		0.02747		1985.34		0.01054					129.688	0.47757	0.48869	0.46906	0.47344
	31.7204	335		31.7264	643													1992.99		0.02716		1986.19		0.01021					129.883	0.49304	0.48845	0.46503	0.47327
	31.7467	284		31.7527	675													1993.84		0.02687		1987.04		0.0099					130.078	0.48589	0.48821	0.44265	0.4731
	31.7729	265		31.7789	649													1994.69		0.02659		1987.89		0.00959					130.273	0.48956	0.48798	0.42955	0.47294
	31.7992	304		31.8052	683													1995		0.02648		1988.74		0.00928					130.469	0.48221	0.48774	0.45898	0.47277
	31.8255	330		31.8315	643													1995.55		0.0263		1989.59		0.00899					130.664	0.47641	0.4875	0.44588	0.47261
	31.8517	310		31.8577	685													1996.4		0.02603		1990		0.00885					130.859	0.49923	0.48727	0.47611	0.47245
	31.878	311		31.884	718													1997.25		0.02578		1990.44		0.0087					131.055	0.51798	0.48704	0.44608	0.47229
	31.9042	278		31.9102	668													1998.1		0.02551		1991.29		0.00842					131.25	0.4942	0.4868	0.45979	0.47212
	31.9305	286		31.9365	626													1998.95		0.02525		1992.14		0.00814					131.445	0.47486	0.48657	0.46866	0.47196
	31.9568	303		31.9628	673													1999.8		0.02502		1992.99		0.00788					131.641	0.49536	0.48634	0.45696	0.47181
	31.983	296		31.989	658													2000		0.02497		1993.84		0.00761					131.836	0.48589	0.48611	0.45696	0.47165
	32.0093	290		32.0153	634													2000.65		0.02479		1994.69		0.00736					132.031	0.4913	0.48589	0.45313	0.47149
	32.0356	321		32.0416	695													2001.5		0.02455		1995		0.00727					132.227	0.47738	0.48566	0.46341	0.47133
	32.0618	283		32.0678	653													2002.35		0.02434		1995.55		0.00711					132.422	0.47486	0.48544	0.45434	0.47118
	32.0881	303		32.0941	607													2003.2		0.0241		1996.4		0.00687					132.617	0.44915	0.48521	0.45193	0.47102
	32.1143	289		32.1203	671													2004.05		0.0239		1997.25		0.00663					132.812	0.49285	0.48499	0.45092	0.47087
	32.1406	287		32.1466	644													2004.9		0.02369		1998.1		0.0064					133.008	0.47931	0.48477	0.45918	0.47072
	32.1668	289		32.1728	635													2005		0.02367		1998.95		0.00617					133.203	0.49749	0.48455	0.4491	0.47057
	32.1931	260		32.1991	644													2005.76		0.02349		1999.8		0.00596					133.398	0.47873	0.48433	0.45838	0.47042
	32.2194	291		32.2254	667													2006.61		0.02329		2000		0.0059					133.594	0.49169	0.48411	0.44971	0.47027
	32.2456	268		32.2516	645													2007.46		0.02311		2000.65		0.00574					133.789	0.45901	0.48389	0.45575	0.47012
	32.2719	306		32.2779	628													2008.31		0.02293		2001.5		0.00553					133.984	0.4739	0.48368	0.43761	0.46997
	32.2981	295		32.3041	617													2009.16		0.02275		2002.35		0.00533					134.18	0.48666	0.48346	0.46462	0.46982
	32.3244	298		32.3304	693													2010		0.02257		2003.2		0.00513					134.375	0.49401	0.48325	0.4489	0.46967
	32.3507	303		32.3567	617													2010.01		0.02257		2004.05		0.00494					134.57	0.44006	0.48303	0.44789	0.46953
	32.3769	258		32.3829	634													2010.86		0.02241		2004.9		0.00475					134.766	0.48357	0.48282	0.45414	0.46938
	32.4032	279		32.4092	637													2011.71		0.02223		2005		0.00473					134.961	0.48086	0.48261	0.44326	0.46924
	32.4295	276		32.4355	624													2012.56		0.02209		2005.76		0.00456					135.156	0.48937	0.4824	0.44608	0.4691
	32.4557	271		32.4617	694													2013.41		0.02192		2006.61		0.00439					135.352	0.50309	0.48219	0.44265	0.46896
	32.482	287		32.488	651													2014.26		0.02178		2007.46		0.00421					135.547	0.48531	0.48199	0.4489	0.46881
	32.5082	266		32.5142	651													2015		0.02165		2008.31		0.00404					135.742	0.48163	0.48178	0.45011	0.46867
	32.5345	282		32.5405	668													2015.12		0.02164		2009.16		0.00388					135.938	0.48473	0.48157	0.45555	0.46853
	32.5608	282		32.5668	622													2015.97		0.02149		2010		0.00372					136.133	0.49014	0.48137	0.43197	0.4684
	32.587	246		32.593	709													2016.82		0.02135		2010.01		0.00371					136.328	0.47003	0.48117	0.45555	0.46826
	32.6133	298		32.6193	636													2017.67		0.02122		2010.86		0.00356					136.523	0.48801	0.48097	0.43419	0.46812
	32.6395	285		32.6455	612													2018.52		0.02108		2011.71		0.0034					136.719	0.48647	0.48076	0.42995	0.46798
	32.6658	276		32.6718	592													2019.37		0.02095		2012.56		0.00326					136.914	0.48395	0.48056	0.45334	0.46785
	32.6921	301		32.6981	637													2020		0.02086		2013.41		0.00311					137.109	0.47467	0.48037	0.45535	0.46771
	32.7183	295		32.7243	618													2020.22		0.02084		2014.26		0.00297					137.305	0.47854	0.48017	0.44527	0.46758
	32.7446	243		32.7506	621													2021.07		0.02072		2015		0.00285					137.5	0.4855	0.47997	0.46019	0.46745
	32.7708	275		32.7768	630													2021.92		0.02061		2015.12		0.00283					137.695	0.49555	0.47977	0.44749	0.46731
	32.7971	289		32.8031	648													2022.77		0.02048		2015.97		0.0027					137.891	0.46829	0.47958	0.44225	0.46718
	32.8234	281		32.8294	643													2023.62		0.02038		2016.82		0.00257					138.086	0.47757	0.47939	0.45636	0.46705
	32.8496	311		32.8556	605													2024.47		0.02027		2017.67		0.00244					138.281	0.47467	0.47919	0.45293	0.46692
	32.8759	286		32.8819	619													2025		0.02021		2018.52		0.00232					138.477	0.47796	0.479	0.45616	0.46679
	32.9021	266		32.9081	627													2025.33		0.02018		2019.37		0.0022					138.672	0.47641	0.47881	0.42874	0.46666
	32.9284	279		32.9344	617													2026.18		0.02007		2020		0.00211					138.867	0.4592	0.47862	0.4487	0.46653
	32.9547	290		32.9607	619													2027.03		0.01998		2020.22		0.00208					139.062	0.48956	0.47843	0.45878	0.46641
	32.9809	273		32.9869	632													2027.88		0.01989		2021.07		0.00197					139.258	0.47042	0.47824	0.45676	0.46628
	33.0072	308		33.0132	654													2028.73		0.0198		2021.92		0.00186					139.453	0.48647	0.47805	0.43177	0.46616
	33.0335	339		33.0395	614													2029.58		0.01971		2022.77		0.00175					139.648	0.4766	0.47787	0.45414	0.46603
	33.0597	354		33.0657	693													2030		0.01966		2023.62		0.00165					139.844	0.46752	0.47768	0.45072	0.46591
	33.086	406		33.092	696													2030.43		0.01962		2024.47		0.00154					140.039	0.47351	0.4775	0.44749	0.46578
	33.1122	439		33.1182	752													2031.28		0.01953		2025		0.00148					140.234	0.4592	0.47732	0.46341	0.46566
	33.1385	470		33.1445	751													2032.13		0.01946		2025.33		0.00144					140.43	0.4681	0.47713	0.44951	0.46554
	33.1647	484		33.1707	776													2032.98		0.01939		2026.18		0.00135					140.625	0.48763	0.47695	0.43298	0.46542
	33.191	457		33.197	810													2033.83		0.01931		2027.03		0.00125					140.82	0.45824	0.47677	0.44346	0.4653
	33.2173	475		33.2233	828													2034.68		0.01924		2027.88		0.00116					141.016	0.45186	0.47659	0.44729	0.46518
	33.2435	481		33.2495	728													2035		0.01921		2028.73		0.00108					141.211	0.47428	0.47641	0.44568	0.46506
	33.2698	446		33.2758	782													2035.54		0.01917		2029.58		0.000989397					141.406	0.471	0.47623	0.43177	0.46494
	33.2961	417		33.3021	740													2036.39		0.0191		2030		0.000947819					141.602	0.49787	0.47606	0.45656	0.46482
	33.3223	331		33.3283	713													2037.24		0.01903		2030.43		0.000905852					141.797	0.48299	0.47588	0.42169	0.4647
	33.3486	332		33.3546	734													2038.09		0.01897		2031.28		0.000824654					141.992	0.49459	0.47571	0.44023	0.46459
	33.3748	387		33.3808	697													2038.94		0.0189		2032.13		0.000745744					142.188	0.45804	0.47553	0.44427	0.46447
	33.4011	334		33.4071	711													2039.79		0.01885		2032.98		0.000669065					142.383	0.46771	0.47536	0.45555	0.46436
	33.4274	300		33.4334	629													2040		0.01883		2033.83		0.000594559					142.578	0.48647	0.47519	0.4489	0.46424
	33.4536	275		33.4596	635													2040.64		0.01877		2034.68		0.000522172					142.773	0.48917	0.47502	0.46825	0.46413
	33.4799	283		33.4859	602													2041.49		0.01872		2035		0.000495874					142.969	0.48608	0.47484	0.46241	0.46402
	33.5061	325		33.5121	588													2042.34		0.01867		2035.54		0.00045185					143.164	0.47718	0.47467	0.45233	0.4639
	33.5324	241		33.5384	599													2043.19		0.01861		2036.39		0.00038354					143.359	0.47448	0.47451	0.44306	0.46379
	33.5587	260		33.5647	622													2044.04		0.01856		2037.24		0.00031719					143.555	0.48453	0.47434	0.43519	0.46368
	33.5849	273		33.5909	632													2044.89		0.01852		2038.09		0.00025275					143.75	0.45534	0.47417	0.43298	0.46357
	33.6112	254		33.6172	592													2045		0.0185		2038.94		0.00019017					143.945	0.46539	0.474	0.45696	0.46346
	33.6374	226		33.6434	592													2045.75		0.01847		2039.79		0.000129401					144.141	0.47776	0.47384	0.44467	0.46335
	33.6637	270		33.6697	602													2046.6		0.01841		2040		0.000114662					144.336	0.4679	0.47367	0.44487	0.46324
	33.69	247		33.696	577													2047.45		0.01838		2040.64		7.03974e-05					144.531	0.46694	0.47351	0.45313	0.46314
	33.7162	251		33.7222	566													2048.3		0.01834		2041.49		1.31118e-05					144.727	0.48183	0.47335	0.4487	0.46303
	33.7425	257		33.7485	576													2049.15		0.01829		2042.34		-4.25005e-05					144.922	0.48453	0.47318	0.47228	0.46292
	33.7687	235		33.7747	608													2050		0.01825		2043.19		-9.64837e-05					145.117	0.46056	0.47302	0.43842	0.46282
	33.795	249		33.801	586													2051		0.01825		2044.04		-0.000148881					145.312	0.4826	0.47286	0.44023	0.46271
	33.8213	285		33.8273	580													2052		0.01825		2044.89		-0.000199734					145.508	0.48241	0.4727	0.4493	0.46261
	33.8475	295		33.8535	548													2053		0.01825		2045		-0.000205911					145.703	0.4797	0.47254	0.45515	0.4625
	33.8738	238		33.8798	565													2054		0.01825		2045.75		-0.000249085					145.898	0.46558	0.47239	0.45777	0.4624
	33.9001	247		33.9061	582													2055		0.01825		2046.6		-0.000296973					146.094	0.49227	0.47223	0.43318	0.4623
	33.9263	217		33.9323	564													2056		0.01825		2047.45		-0.000343438					146.289	0.46771	0.47207	0.43902	0.46219
	33.9526	217		33.9586	552													2057		0.01825		2048.3		-0.000388519					146.484	0.45978	0.47192	0.43963	0.46209
	33.9788	236		33.9848	618													2058		0.01825		2049.15		-0.000432251					146.68	0.46249	0.47176	0.45132	0.46199
	34.0051	241		34.0111	541													2059		0.01825		2050		-0.000474673					146.875	0.47544	0.47161	0.44709	0.46189
	34.0314	253		34.0374	626													2060		0.01825		2051		-0.000475					147.07	0.45727	0.47145	0.44588	0.46179
	34.0576	241		34.0636	588													2061		0.01825		2052		-0.000475					147.266	0.45669	0.4713	0.45979	0.46169
	34.0839	235		34.0899	568													2062		0.01825		2053		-0.000475					147.461	0.48357	0.47115	0.4356	0.46159
	34.1101	271		34.1161	610													2063		0.01825		2054		-0.000475					147.656	0.47796	0.471	0.44588	0.4615
	34.1364	250		34.1424	558													2064		0.01825		2055		-0.000475					147.852	0.48144	0.47085	0.45817	0.4614
	34.1626	235		34.1686	533													2065		0.01825		2056		-0.000475					148.047	0.4565	0.4707	0.45455	0.4613
	34.1889	257		34.1949	581													2066		0.01825		2057		-0.000475					148.242	0.465	0.47055	0.44689	0.4612
	34.2152	257		34.2212	591													2067		0.01825		2058		-0.000475					148.438	0.46056	0.4704	0.44306	0.46111
	34.2414	262		34.2474	573													2068		0.01825		2059		-0.000475					148.633	0.46694	0.47026	0.45233	0.46101
	34.2677	250		34.2737	544													2069		0.01825		2060		-0.000475					148.828	0.45128	0.47011	0.44366	0.46092
	34.294	225		34.3	559													2070		0.01825		2061		-0.000475					149.023	0.47815	0.46996	0.42834	0.46083
	34.3202	231		34.3262	558													2071		0.01825		2062		-0.000475					149.219	0.46346	0.46982	0.4354	0.46073
	34.3465	246		34.3525	532													2072		0.01825		2063		-0.000475					149.414	0.46268	0.46968	0.4483	0.46064
	34.3727	263		34.3787	530													2073		0.01825		2064		-0.000475					149.609	0.47834	0.46953	0.45051	0.46055
	34.399	264		34.405	539													2074		0.01825		2065		-0.000475					149.805	0.45708	0.46939	0.46221	0.46045
	34.4253	265		34.4313	525													2075		0.01825		2066		-0.000475					150	0.4768	0.46925	0.44225	0.46036
	34.4515	246		34.4575	550													2076		0.01825		2067		-0.000475					150.195	0.47622	0.46911	0.44749	0.46027
	34.4778	242		34.4838	544													2077		0.01825		2068		-0.000475					150.391	0.4621	0.46897	0.45354	0.46018
	34.504	236		34.51	577													2078		0.01825		2069		-0.000475					150.586	0.46326	0.46883	0.44648	0.46009
	34.5303	252		34.5363	541													2079		0.01825		2070		-0.000475					150.781	0.46404	0.46869	0.44769	0.46
	34.5566	245		34.5626	552													2080		0.01825		2071		-0.000475					150.977	0.46694	0.46855	0.43721	0.45991
	34.5828	217		34.5888	587													2081		0.01825		2072		-0.000475					151.172	0.45785	0.46841	0.43902	0.45983
	34.6091	243		34.6151	569													2082		0.01825		2073		-0.000475					151.367	0.47486	0.46827	0.44164	0.45974
	34.6353	271		34.6413	566													2083		0.01825		2074		-0.000475					151.562	0.4739	0.46814	0.45172	0.45965
	34.6616	250		34.6676	550													2084		0.01825		2075		-0.000475					151.758	0.48337	0.468	0.44326	0.45956
	34.6879	259		34.6939	553													2085		0.01825		2076		-0.000475					151.953	0.46152	0.46787	0.44023	0.45948
	34.7141	242		34.7201	584													2086		0.01825		2077		-0.000475					152.148	0.48125	0.46773	0.43943	0.45939
	34.7404	262		34.7464	568													2087		0.01825		2078		-0.000475					152.344	0.46616	0.4676	0.43096	0.45931
	34.7666	240		34.7726	573													2088		0.01825		2079		-0.000475					152.539	0.46926	0.46747	0.42895	0.45922
	34.7929	249		34.7989	545													2089		0.01825		2080		-0.000475					152.734	0.46094	0.46733	0.45334	0.45914
	34.8192	249		34.8252	587													2090		0.01825		2081		-0.000475					152.93	0.45205	0.4672	0.43943	0.45906
	34.8454	235		34.8514	580													2091		0.01825		2082		-0.000475					153.125	0.46655	0.46707	0.43157	0.45897
	34.8717	252		34.8777	523													2092		0.01825		2083		-0.000475					153.32	0.47583	0.46694	0.42592	0.45889
	34.898	239		34.904	549													2093		0.01825		2084		-0.000475					153.516	0.47216	0.46681	0.44628	0.45881
	34.9242	223		34.9302	556													2094		0.01825		2085		-0.000475					153.711	0.47119	0.46668	0.436	0.45873
	34.9505	295		34.9565	544													2095		0.01825		2086		-0.000475					153.906	0.47409	0.46656	0.44628	0.45864
	34.9767	236		34.9827	524													2096		0.01825		2087		-0.000475					154.102	0.46558	0.46643	0.44164	0.45856
	35.003	237		35.009	530													2097		0.01825		2088		-0.000475					154.297	0.46906	0.4663	0.44789	0.45848
	35.0292	232		35.0352	524													2098		0.01825		2089		-0.000475					154.492	0.47119	0.46617	0.44588	0.4584
	35.0555	271		35.0615	531													2099		0.01825		2090		-0.000475					154.688	0.471	0.46605	0.45011	0.45832
	35.0818	232		35.0878	532													2100		0.01825		2091		-0.000475					154.883	0.46172	0.46592	0.44346	0.45825
	35.108	238		35.114	569													2101		0.01825		2092		-0.000475					155.078	0.4449	0.4658	0.44326	0.45817
	35.1343	242		35.1403	538													2102		0.01825		2093		-0.000475					155.273	0.47931	0.46568	0.44588	0.45809
	35.1606	227		35.1666	518													2103		0.01825		2094		-0.000475					155.469	0.46423	0.46555	0.45676	0.45801
	35.1868	265		35.1928	536													2104		0.01825		2095		-0.000475					155.664	0.47854	0.46543	0.42048	0.45793
	35.2131	270		35.2191	546													2105		0.01825		2096		-0.000475					155.859	0.46984	0.46531	0.44447	0.45786
	35.2393	263		35.2453	512													2106		0.01825		2097		-0.000475					156.055	0.47892	0.46519	0.45495	0.45778
	35.2656	253		35.2716	546													2107		0.01825		2098		-0.000475					156.25	0.47757	0.46507	0.44044	0.45771
	35.2919	257		35.2979	550													2108		0.01825		2099		-0.000475					156.445	0.48163	0.46495	0.45394	0.45763
	35.3181	238		35.3241	553													2109		0.01825		2100		-0.000475					156.641	0.46655	0.46483	0.43701	0.45756
	35.3444	239		35.3504	556													2110		0.01825		2101		-0.000475					156.836	0.47216	0.46471	0.44044	0.45748
	35.3706	194		35.3766	501													2111		0.01825		2102		-0.000475					157.031	0.46191	0.46459	0.4362	0.45741
	35.3969	250		35.4029	529													2112		0.01825		2103		-0.000475					157.227	0.4563	0.46447	0.42713	0.45733
	35.4232	246		35.4292	524													2113		0.01825		2104		-0.000475					157.422	0.46423	0.46436	0.44003	0.45726
	35.4494	279		35.4554	549													2114		0.01825		2105		-0.000475					157.617	0.4449	0.46424	0.4481	0.45719
	35.4757	239		35.4817	514													2115		0.01825		2106		-0.000475					157.812	0.4449	0.46412	0.43983	0.45712
	35.5019	236		35.5079	513													2116		0.01825		2107		-0.000475					158.008	0.45534	0.46401	0.4354	0.45705
	35.5282	243		35.5342	554													2117		0.01825		2108		-0.000475					158.203	0.48511	0.4639	0.44709	0.45697
	35.5545	239		35.5605	528													2118		0.01825		2109		-0.000475					158.398	0.47718	0.46378	0.44366	0.4569
	35.5807	246		35.5867	539													2119		0.01825		2110		-0.000475					158.594	0.44992	0.46367	0.42532	0.45683
	35.607	239		35.613	586													2120		0.01825		2111		-0.000475					158.789	0.46114	0.46356	0.44306	0.45676
	35.6332	243		35.6392	514													2121		0.01825		2112		-0.000475					158.984	0.47564	0.46344	0.42391	0.45669
	35.6595	240		35.6655	545													2122		0.01825		2113		-0.000475					159.18	0.45998	0.46333	0.43439	0.45662
	35.6858	244		35.6918	493													2123		0.01825		2114		-0.000475					159.375	0.43155	0.46322	0.44285	0.45655
	35.712	272		35.718	518													2124		0.01825		2115		-0.000475					159.57	0.45514	0.46311	0.4354	0.45649
	35.7383	241		35.7443	479													2125		0.01825		2116		-0.000475					159.766	0.44316	0.463	0.4364	0.45642
	35.7645	256		35.7706	504													2126		0.01825		2117		-0.000475					159.961	0.45186	0.46289	0.43278	0.45635
	35.7908	238		35.7968	502													2127		0.01825		2118		-0.000475					160.156	0.45785	0.46278	0.43681	0.45628
	35.8171	232		35.8231	510													2128		0.01825		2119		-0.000475					160.352	0.46868	0.46267	0.43882	0.45622
	35.8433	214		35.8493	541													2129		0.01825		2120		-0.000475					160.547	0.45572	0.46257	0.44628	0.45615
	35.8696	257		35.8756	520													2130		0.01825		2121		-0.000475					160.742	0.45437	0.46246	0.45414	0.45608
	35.8959	227		35.9019	489													2131		0.01825		2122		-0.000475					160.938	0.4623	0.46235	0.42814	0.45602
	35.9221	227		35.9281	513													2132		0.01825		2123		-0.000475					161.133	0.46732	0.46225	0.44064	0.45595
	35.9484	203		35.9544	486													2133		0.01825		2124		-0.000475					161.328	0.47506	0.46214	0.45253	0.45589
	35.9746	206		35.9806	459													2134		0.01825		2125		-0.000475					161.523	0.46829	0.46204	0.4358	0.45582
	36.0009	247		36.0069	490													2135		0.01825		2126		-0.000475					161.719	0.47506	0.46193	0.43479	0.45576
	36.0271	245		36.0331	495													2136		0.01825		2127		-0.000475					161.914	0.45108	0.46183	0.43519	0.4557
	36.0534	240		36.0594	507													2137		0.01825		2128		-0.000475					162.109	0.45437	0.46172	0.46019	0.45563
	36.0797	236		36.0857	496													2138		0.01825		2129		-0.000475					162.305	0.45012	0.46162	0.43902	0.45557
	36.1059	254		36.1119	508													2139		0.01825		2130		-0.000475					162.5	0.46752	0.46152	0.43177	0.45551
	36.1322	237		36.1382	493													2140		0.01825		2131		-0.000475					162.695	0.46346	0.46142	0.44608	0.45544
	36.1585	256		36.1645	487													2141		0.01825		2132		-0.000475					162.891	0.465	0.46132	0.44568	0.45538
	36.1847	212		36.1907	492													2142		0.01825		2133		-0.000475					163.086	0.45746	0.46121	0.45656	0.45532
	36.211	241		36.217	459													2143		0.01825		2134		-0.000475					163.281	0.47332	0.46111	0.4493	0.45526
	36.2372	228		36.2432	456													2144		0.01825		2135		-0.000475					163.477	0.46036	0.46101	0.44306	0.4552
	36.2635	253		36.2695	524													2145		0.01825		2136		-0.000475					163.672	0.47738	0.46092	0.44245	0.45514
	36.2898	260		36.2958	487													2146		0.01825		2137		-0.000475					163.867	0.44934	0.46082	0.45979	0.45508
	36.316	246		36.322	456													2147		0.01825		2138		-0.000475					164.062	0.46307	0.46072	0.43882	0.45502
	36.3423	241		36.3483	488													2148		0.01825		2139		-0.000475					164.258	0.44412	0.46062	0.43923	0.45496
	36.3685	236		36.3745	505													2149		0.01825		2140		-0.000475					164.453	0.45476	0.46052	0.44306	0.4549
	36.3948	239		36.4008	483													2150		0.01825		2141		-0.000475					164.648	0.47351	0.46043	0.42189	0.45484
	36.4211	281		36.4271	510													2151		0.01825		2142		-0.000475					164.844	0.45012	0.46033	0.43237	0.45478
	36.4473	270		36.4533	506													2152		0.01825		2143		-0.000475					165.039	0.46829	0.46023	0.4364	0.45472
	36.4736	311		36.4796	499													2153		0.01825		2144		-0.000475					165.234	0.45456	0.46014	0.44003	0.45467
	36.4998	319		36.5058	491													2154		0.01825		2145		-0.000475					165.43	0.47216	0.46004	0.43983	0.45461
	36.5261	326		36.5321	550													2155		0.01825		2146		-0.000475					165.625	0.44432	0.45995	0.44044	0.45455
	36.5524	372		36.5584	569													2156		0.01825		2147		-0.000475					165.82	0.45611	0.45986	0.43197	0.4545
	36.5786	381		36.5846	622													2157		0.01825		2148		-0.000475					166.016	0.46036	0.45976	0.43661	0.45444
	36.6049	406		36.6109	617													2158		0.01825		2149		-0.000475					166.211	0.46481	0.45967	0.43016	0.45438
	36.6311	409		36.6371	662													2159		0.01825		2150		-0.000475					166.406	0.46346	0.45958	0.43499	0.45433
	36.6574	421		36.6634	666													2160		0.01825		2151		-0.000475					166.602	0.45476	0.45949	0.42814	0.45427
	36.6837	421		36.6897	660													2161		0.01825		2152		-0.000475					166.797	0.45727	0.45939	0.45898	0.45422
	36.7099	399		36.7159	628													2162		0.01825		2153		-0.000475					166.992	0.44509	0.4593	0.43157	0.45416
	36.7362	419		36.7422	640													2163		0.01825		2154		-0.000475					167.188	0.46114	0.45921	0.44427	0.45411
	36.7625	466		36.7685	689													2164		0.01825		2155		-0.000475					167.383	0.45418	0.45912	0.43197	0.45405
	36.7887	430		36.7947	659													2165		0.01825		2156		-0.000475					167.578	0.46984	0.45903	0.44225	0.454
	36.815	353		36.821	592													2166		0.01825		2157		-0.000475					167.773	0.47196	0.45894	0.4354	0.45395
	36.8412	364		36.8472	570													2167		0.01825		2158		-0.000475					167.969	0.4478	0.45886	0.43096	0.45389
	36.8675	344		36.8735	554													2168		0.01825		2159		-0.000475					168.164	0.44528	0.45877	0.43822	0.45384
	36.8937	324		36.8997	535													2169		0.01825		2160		-0.000475					168.359	0.45746	0.45868	0.42068	0.45379
	36.92	313		36.926	563													2170		0.01825		2161		-0.000475					168.555	0.4534	0.45859	0.43519	0.45374
	36.9463	263		36.9523	480													2171		0.01825		2162		-0.000475					168.75	0.45398	0.45851	0.43257	0.45368
	36.9725	294		36.9785	505													2172		0.01825		2163		-0.000475					168.945	0.45302	0.45842	0.42895	0.45363
	36.9988	262		37.0048	503													2173		0.01825		2164		-0.000475					169.141	0.4563	0.45833	0.43802	0.45358
	37.0251	263		37.0311	535													2174		0.01825		2165		-0.000475					169.336	0.4447	0.45825	0.43822	0.45353
	37.0513	256		37.0573	446													2175		0.01825		2166		-0.000475					169.531	0.46365	0.45816	0.42612	0.45348
	37.0776	260		37.0836	474													2176		0.01825		2167		-0.000475					169.727	0.45959	0.45808	0.44467	0.45343
	37.1038	242		37.1098	475													2177		0.01825		2168		-0.000475					169.922	0.43387	0.45799	0.41443	0.45338
	37.1301	250		37.1361	484													2178		0.01825		2169		-0.000475					170.117	0.45534	0.45791	0.44306	0.45333
	37.1564	278		37.1624	541													2179		0.01825		2170		-0.000475					170.312	0.47119	0.45783	0.4362	0.45328
	37.1826	213		37.1886	479													2180		0.01825		2171		-0.000475					170.508	0.45186	0.45774	0.43459	0.45323
	37.2089	267		37.2149	477													2181		0.01825		2172		-0.000475					170.703	0.44122	0.45766	0.42189	0.45318
	37.2351	219		37.2411	491													2182		0.01825		2173		-0.000475					170.898	0.4536	0.45758	0.45112	0.45313
	37.2614	253		37.2674	451													2183		0.01825		2174		-0.000475					171.094	0.4507	0.4575	0.4487	0.45309
	37.2877	263		37.2937	438													2184		0.01825		2175		-0.000475					171.289	0.43233	0.45742	0.42169	0.45304
	37.3139	268		37.3199	485													2185		0.01825		2176		-0.000475					171.484	0.45186	0.45733	0.44326	0.45299
	37.3402	275		37.3462	496													2186		0.01825		2177		-0.000475					171.68	0.44122	0.45725	0.43479	0.45294
	37.3664	236		37.3724	468													2187		0.01825		2178		-0.000475					171.875	0.46191	0.45717	0.4225	0.4529
	37.3927	267		37.3987	473													2188		0.01825		2179		-0.000475					172.07	0.44702	0.45709	0.42794	0.45285
	37.419	261		37.425	503													2189		0.01825		2180		-0.000475					172.266	0.45321	0.45702	0.45475	0.4528
	37.4452	248		37.4512	522													2190		0.01825		2181		-0.000475					172.461	0.45398	0.45694	0.43842	0.45276
	37.4715	251		37.4775	464													2191		0.01825		2182		-0.000475					172.656	0.46887	0.45686	0.43157	0.45271
	37.4977	252		37.5037	455													2192		0.01825		2183		-0.000475					172.852	0.46655	0.45678	0.45434	0.45266
	37.524	254		37.53	464													2193		0.01825		2184		-0.000475					173.047	0.4449	0.4567	0.43076	0.45262
	37.5503	288		37.5563	454													2194		0.01825		2185		-0.000475					173.242	0.4478	0.45663	0.45575	0.45257
	37.5765	237		37.5825	496													2195		0.01825		2186		-0.000475					173.438	0.46964	0.45655	0.43399	0.45253
	37.6028	242		37.6088	468													2196		0.01825		2187		-0.000475					173.633	0.45843	0.45647	0.42512	0.45248
	37.629	250		37.635	462													2197		0.01825		2188		-0.000475					173.828	0.44412	0.4564	0.42895	0.45244
	37.6553	282		37.6613	465													2198		0.01825		2189		-0.000475					174.023	0.45108	0.45632	0.43338	0.45239
	37.6816	276		37.6876	449													2199		0.01825		2190		-0.000475					174.219	0.46056	0.45624	0.42915	0.45235
	37.7078	302		37.7138	446													2200		0.01825		2191		-0.000475					174.414	0.46056	0.45617	0.43378	0.45231
	37.7341	299		37.7401	483																	2192		-0.000475					174.609	0.44683	0.4561	0.45979	0.45226
	37.7604	303		37.7664	524																	2193		-0.000475					174.805	0.44064	0.45602	0.43802	0.45222
	37.7866	334		37.7926	504																	2194		-0.000475					175	0.45998	0.45595	0.43781	0.45218
	37.8129	343		37.8189	543																	2195		-0.000475					175.195	0.45089	0.45587	0.44044	0.45213
	37.8391	370		37.8451	522																	2196		-0.000475					175.391	0.47022	0.4558	0.43338	0.45209
	37.8654	426		37.8714	550																	2197		-0.000475					175.586	0.45978	0.45573	0.42431	0.45205
	37.8916	429		37.8976	538																	2198		-0.000475					175.781	0.43948	0.45566	0.42915	0.45201
	37.9179	547		37.9239	597																	2199		-0.000475					175.977	0.46578	0.45558	0.43479	0.45197
	37.9442	658		37.9502	669																	2200		-0.000475					176.172	0.465	0.45551	0.44023	0.45192
	37.9704	785		37.9764	763																								176.367	0.465	0.45544	0.43499	0.45188
	37.9967	1079		38.0027	947																								176.562	0.45282	0.45537	0.45475	0.45184
	38.023	1359		38.029	1118																								176.758	0.45978	0.4553	0.41342	0.4518
	38.0492	1442		38.0552	1532																								176.953	0.45224	0.45523	0.44265	0.45176
	38.0755	1536		38.0815	1761																								177.148	0.45572	0.45516	0.43197	0.45172
	38.1017	1689		38.1077	1732																								177.344	0.45031	0.45509	0.44467	0.45168
	38.128	1611		38.134	1533																								177.539	0.44412	0.45502	0.42512	0.45164
	38.1543	1596		38.1603	1382																								177.734	0.44335	0.45495	0.42129	0.4516
	38.1805	1550		38.1865	1261																								177.93	0.44838	0.45489	0.43298	0.45156
	38.2068	1406		38.2128	1043																								178.125	0.45418	0.45482	0.43136	0.45152
	38.233	1168		38.239	911																								178.32	0.44702	0.45475	0.44326	0.45148
	38.2593	924		38.2653	717																								178.516	0.45669	0.45468	0.44447	0.45144
	38.2856	697		38.2916	608																								178.711	0.45843	0.45462	0.43197	0.45141
	38.3118	557		38.3178	568																								178.906	0.45553	0.45455	0.43459	0.45137
	38.3381	509		38.3441	606																								179.102	0.44934	0.45448	0.45334	0.45133
	38.3643	442		38.3703	517																								179.297	0.46636	0.45442	0.44044	0.45129
	38.3906	415		38.3966	498																								179.492	0.44818	0.45435	0.43902	0.45126
	38.4169	400		38.4229	497																								179.688	0.44606	0.45429	0.44668	0.45122
	38.4431	369		38.4491	519																								179.883	0.45398	0.45422	0.43862	0.45118
	38.4694	384		38.4754	520																								180.078	0.46713	0.45416	0.4364	0.45114
	38.4956	416		38.5016	542																								180.273	0.45669	0.45409	0.43217	0.45111
	38.5219	397		38.5279	576																								180.469	0.45379	0.45403	0.44749	0.45107
	38.5482	428		38.5542	566																								180.664	0.45224	0.45396	0.43459	0.45103
	38.5744	529		38.5804	615																								180.859	0.44548	0.4539	0.4356	0.451
	38.6007	548		38.6067	689																								181.055	0.44934	0.45384	0.41786	0.45096
	38.627	659		38.633	713																								181.25	0.45901	0.45378	0.44003	0.45093
	38.6532	728		38.6592	842																								181.445	0.44683	0.45371	0.43116	0.45089
	38.6795	920		38.6855	873																								181.641	0.4449	0.45365	0.42895	0.45086
	38.7057	968		38.7117	988																								181.836	0.4478	0.45359	0.436	0.45082
	38.732	1097		38.738	1117																								182.031	0.44625	0.45353	0.45938	0.45079
	38.7582	1157		38.7642	1190																								182.227	0.44258	0.45347	0.45132	0.45075
	38.7845	1138		38.7905	1176																								182.422	0.47854	0.45341	0.44044	0.45072
	38.8108	1152		38.8168	1193																								182.617	0.44934	0.45335	0.43721	0.45068
	38.837	1063		38.843	1180																								182.812	0.43813	0.45329	0.4225	0.45065
	38.8633	1179		38.8693	1210																								183.008	0.44219	0.45323	0.42995	0.45062
	38.8895	1117		38.8956	1167																								183.203	0.46384	0.45317	0.44144	0.45058
	38.9158	1184		38.9218	1300																								183.398	0.45882	0.45311	0.44064	0.45055
	38.9421	1250		38.9481	1334																								183.594	0.44393	0.45305	0.42451	0.45052
	38.9683	1422		38.9743	1515																								183.789	0.4536	0.45299	0.43016	0.45048
	38.9946	1729		39.0006	1734																								183.984	0.4534	0.45293	0.42874	0.45045
	39.0209	1974		39.0269	1970																								184.18	0.45263	0.45287	0.42068	0.45042
	39.0471	2342		39.0531	2360																								184.375	0.4534	0.45282	0.44991	0.45039
	39.0734	2742		39.0794	2665																								184.57	0.45959	0.45276	0.42975	0.45035
	39.0996	2913		39.1056	2933																								184.766	0.44393	0.4527	0.42229	0.45032
	39.1259	2861		39.1319	2890																								184.961	0.4478	0.45264	0.44064	0.45029
	39.1522	2820		39.1582	2766																								185.156	0.45379	0.45259	0.44144	0.45026
	39.1784	2547		39.1844	2424																								185.352	0.45476	0.45253	0.44447	0.45023
	39.2047	2278		39.2107	2219																								185.547	0.44026	0.45248	0.42814	0.4502
	39.2309	1886		39.2369	1839																								185.742	0.46114	0.45242	0.42512	0.45016
	39.2572	1563		39.2632	1541																								185.938	0.4391	0.45236	0.43358	0.45013
	39.2835	1204		39.2895	1272																								186.133	0.46017	0.45231	0.43862	0.4501
	39.3097	1049		39.3157	1022																								186.328	0.45244	0.45225	0.44789	0.45007
	39.336	871		39.342	883																								186.523	0.45244	0.4522	0.43661	0.45004
	39.3622	693		39.3682	818																								186.719	0.47718	0.45215	0.43459	0.45001
	39.3885	545		39.3945	680																								186.914	0.46133	0.45209	0.4491	0.44998
	39.4148	503		39.4208	656																								187.109	0.43774	0.45204	0.44164	0.44995
	39.441	505		39.447	609																								187.305	0.45785	0.45198	0.44164	0.44992
	39.4673	422		39.4733	571																								187.5	0.4507	0.45193	0.43076	0.44989
	39.4935	385		39.4995	539																								187.695	0.45727	0.45188	0.43701	0.44986
	39.5198	344		39.5258	554																								187.891	0.44258	0.45183	0.41746	0.44983
	39.5461	372		39.5521	502																								188.086	0.43987	0.45177	0.42552	0.44981
	39.5723	351		39.5783	454																								188.281	0.45012	0.45172	0.41625	0.44978
	39.5986	349		39.6046	540																								188.477	0.45437	0.45167	0.43157	0.44975
	39.6249	342		39.6309	545																								188.672	0.45592	0.45162	0.43217	0.44972
	39.6511	351		39.6571	506																								188.867	0.44354	0.45157	0.4364	0.44969
	39.6774	315		39.6834	563																								189.062	0.44567	0.45152	0.4233	0.44966
	39.7036	335		39.7096	552																								189.258	0.44644	0.45146	0.42915	0.44964
	39.7299	380		39.7359	538																								189.453	0.45862	0.45141	0.43358	0.44961
	39.7561	435		39.7621	492																								189.648	0.43968	0.45136	0.44144	0.44958
	39.7824	462		39.7884	604																								189.844	0.44026	0.45131	0.43217	0.44955
	39.8087	515		39.8147	642																								190.039	0.45398	0.45126	0.42673	0.44953
	39.8349	563		39.8409	674																								190.234	0.44161	0.45121	0.4362	0.4495
	39.8612	658		39.8672	780																								190.43	0.44896	0.45117	0.42895	0.44947
	39.8875	791		39.8935	877																								190.625	0.44064	0.45112	0.43056	0.44944
	39.9137	895		39.9197	933																								190.82	0.44393	0.45107	0.42532	0.44942
	39.94	1016		39.946	1029																								191.016	0.45824	0.45102	0.41887	0.44939
	39.9662	1164		39.9722	1172																								191.211	0.4563	0.45097	0.42854	0.44936
	39.9925	1299		39.9985	1252																								191.406	0.4534	0.45092	0.45616	0.44934
	40.0188	1362		40.0248	1351																								191.602	0.46249	0.45087	0.43399	0.44931
	40.045	1457		40.051	1442																								191.797	0.44741	0.45083	0.4225	0.44929
	40.0713	1707		40.0773	1492																								191.992	0.43097	0.45078	0.42451	0.44926
	40.0975	1736		40.1035	1679																								192.188	0.44354	0.45073	0.42733	0.44924
	40.1238	1764		40.1298	1784																								192.383	0.4418	0.45069	0.43862	0.44921
	40.1501	1874		40.1561	1899																								192.578	0.4447	0.45064	0.42975	0.44918
	40.1763	1854		40.1823	1999																								192.773	0.4389	0.45059	0.44668	0.44916
	40.2026	1812		40.2086	1907																								192.969	0.45708	0.45055	0.42209	0.44913
	40.2288	1709		40.2348	1798																								193.164	0.45669	0.4505	0.43701	0.44911
	40.2551	1566		40.2611	1801																								193.359	0.45476	0.45046	0.43318	0.44909
	40.2814	1588		40.2874	1701																								193.555	0.4536	0.45041	0.4231	0.44906
	40.3076	1307		40.3136	1525																								193.75	0.44644	0.45037	0.46664	0.44904
	40.3339	1154		40.3399	1375																								193.945	0.45592	0.45032	0.4358	0.44901
	40.3601	1062		40.3661	1206																								194.141	0.45418	0.45028	0.43318	0.44899
	40.3864	917		40.3924	1030																								194.336	0.44219	0.45023	0.42431	0.44896
	40.4127	766		40.4187	936																								194.531	0.44664	0.45019	0.4358	0.44894
	40.4389	693		40.4449	839																								194.727	0.45089	0.45014	0.42874	0.44892
	40.4652	620		40.4712	737																								194.922	0.4505	0.4501	0.43278	0.44889
	40.4915	490		40.4975	672																								195.117	0.44451	0.45006	0.44023	0.44887
	40.5177	476		40.5237	645																								195.312	0.43832	0.45001	0.41725	0.44885
	40.544	387		40.55	595																								195.508	0.4273	0.44997	0.4225	0.44882
	40.5702	367		40.5762	592																								195.703	0.45263	0.44993	0.47188	0.4488
	40.5965	367		40.6025	567																								195.898	0.45031	0.44988	0.44588	0.44878
	40.6228	332		40.6287	558																								196.094	0.45321	0.44984	0.43943	0.44875
	40.649	325		40.655	543																								196.289	0.43523	0.4498	0.42572	0.44873
	40.6753	320		40.6813	552																								196.484	0.4478	0.44976	0.41564	0.44871
	40.7015	304		40.7075	505																								196.68	0.44316	0.44971	0.42391	0.44869
	40.7278	332		40.7338	563																								196.875	0.44683	0.44967	0.45334	0.44866
	40.754	291		40.76	542																								197.07	0.44934	0.44963	0.42129	0.44864
	40.7803	308		40.7863	547																								197.266	0.4391	0.44959	0.42209	0.44862
	40.8066	300		40.8126	492																								197.461	0.44084	0.44955	0.44064	0.4486
	40.8328	285		40.8388	494																								197.656	0.44335	0.44951	0.43056	0.44858
	40.8591	325		40.8651	520																								197.852	0.44509	0.44947	0.45596	0.44856
	40.8854	342		40.8914	507																								198.047	0.44567	0.44943	0.43701	0.44853
	40.9116	324		40.9176	482																								198.242	0.45089	0.44939	0.4098	0.44851
	40.9379	306		40.9439	480																								198.438	0.4476	0.44935	0.41988	0.44849
	40.9641	301		40.9701	511																								198.633	0.44664	0.44931	0.42431	0.44847
	40.9904	371		40.9964	547																								198.828	0.47467	0.44927	0.44144	0.44845
	41.0167	357		41.0227	534																								199.023	0.44432	0.44923	0.42491	0.44843
	41.0429	394		41.0489	524																								199.219	0.43735	0.44919	0.41121	0.44841
	41.0692	398		41.0752	543																								199.414	0.4273	0.44915	0.42935	0.44839
	41.0954	486		41.1014	594																								199.609	0.43407	0.44911	0.42874	0.44837
	41.1217	572		41.1277	729
	41.148	663		41.154	721
	41.1742	709		41.1802	835
	41.2005	826		41.2065	885
	41.2268	794		41.2328	976
	41.253	865		41.259	1025
	41.2793	870		41.2853	990
	41.3055	830		41.3115	911
	41.3318	707		41.3378	957
	41.358	711		41.364	897
	41.3843	660		41.3903	787
	41.4106	599		41.4166	760
	41.4368	544		41.4428	719
	41.4631	523		41.4691	739
	41.4894	512		41.4954	678
	41.5156	534		41.5216	700
	41.5419	531		41.5479	709
	41.5681	531		41.5741	704
	41.5944	584		41.6004	708
	41.6206	573		41.6266	719
	41.6469	572		41.6529	714
	41.6732	551		41.6792	749
	41.6994	516		41.7054	683
	41.7257	533		41.7317	672
	41.752	505		41.758	609
	41.7782	418		41.7842	632
	41.8045	420		41.8105	592
	41.8307	412		41.8367	560
	41.857	419		41.863	592
	41.8833	440		41.8893	565
	41.9095	439		41.9155	622
	41.9358	494		41.9418	665
	41.962	547		41.968	742
	41.9883	680		41.9943	907
	42.0146	838		42.0206	1002
	42.0408	961		42.0468	1186
	42.0671	1199		42.0731	1424
	42.0933	1470		42.0993	1684
	42.1196	1710		42.1256	1942
	42.1459	1745		42.1519	1995
	42.1721	1837		42.1781	2046
	42.1984	1692		42.2044	1933
	42.2246	1605		42.2306	1741
	42.2509	1381		42.2569	1595
	42.2772	1256		42.2832	1353
	42.3034	1120		42.3094	1182
	42.3297	948		42.3357	1006
	42.3559	829		42.362	889
	42.3822	683		42.3882	867
	42.4085	643		42.4145	728
	42.4347	626		42.4407	731
	42.461	686		42.467	843
	42.4873	772		42.4933	879
	42.5135	853		42.5195	919
	42.5398	974		42.5458	1036
	42.566	1056		42.572	1088
	42.5923	1027		42.5983	1088
	42.6185	940		42.6245	1090
	42.6448	889		42.6508	988
	42.6711	796		42.6771	1000
	42.6973	719		42.7033	907
	42.7236	640		42.7296	722
	42.7499	527		42.7559	702
	42.7761	438		42.7821	636
	42.8024	403		42.8084	637
	42.8286	382		42.8346	516
	42.8549	300		42.8609	526
	42.8812	313		42.8872	503
	42.9074	250		42.9134	445
	42.9337	306		42.9397	427
	42.9599	232		42.9659	426
	42.9862	216		42.9922	480
	43.0125	239		43.0185	484
	43.0387	224		43.0447	436
	43.065	236		43.071	424
	43.0913	227		43.0973	407
	43.1175	255		43.1235	413
	43.1438	215		43.1498	485
	43.17	212		43.176	411
	43.1963	227		43.2023	413
	43.2225	226		43.2285	405
	43.2488	200		43.2548	356
	43.2751	206		43.2811	406
	43.3013	221		43.3073	423
	43.3276	201		43.3336	400
	43.3539	219		43.3599	400
	43.3801	217		43.3861	413
	43.4064	208		43.4124	421
	43.4326	229		43.4386	385
	43.4589	208		43.4649	401
	43.4851	222		43.4911	368
	43.5114	187		43.5174	388
	43.5377	263		43.5437	379
	43.5639	219		43.5699	377
	43.5902	237		43.5962	377
	43.6165	211		43.6225	410
	43.6427	195		43.6487	361
	43.669	198		43.675	401
	43.6952	188		43.7012	422
	43.7215	208		43.7275	409
	43.7478	229		43.7538	401
	43.774	215		43.78	385
	43.8003	227		43.8063	411
	43.8265	203		43.8325	418
	43.8528	249		43.8588	399
	43.8791	224		43.8851	436
	43.9053	229		43.9113	427
	43.9316	239		43.9376	380
	43.9578	257		43.9638	402
	43.9841	311		43.9901	422
	44.0104	317		44.0164	425
	44.0366	278		44.0426	428
	44.0629	298		44.0689	429
	44.0891	351		44.0951	457
	44.1154	411		44.1214	453
	44.1417	447		44.1477	516
	44.1679	534		44.1739	597
	44.1942	654		44.2002	611
	44.2204	713		44.2264	767
	44.2467	845		44.2527	803
	44.273	855		44.279	805
	44.2992	931		44.3052	767
	44.3255	868		44.3315	723
	44.3518	828		44.3578	733
	44.378	831		44.384	629
	44.4043	698		44.4103	628
	44.4305	658		44.4365	591
	44.4568	563		44.4628	530
	44.4831	494		44.4891	469
	44.5093	491		44.5153	513
	44.5356	411		44.5416	417
	44.5618	385		44.5678	476
	44.5881	362		44.5941	457
	44.6144	365		44.6204	516
	44.6406	381		44.6466	450
	44.6669	385		44.6729	537
	44.6931	445		44.6991	604
	44.7194	434		44.7254	556
	44.7457	435		44.7517	581
	44.7719	416		44.7779	555
	44.7982	438		44.8042	555
	44.8244	387		44.8304	581
	44.8507	401		44.8567	552
	44.877	350		44.883	551
	44.9032	373		44.9092	493
	44.9295	338		44.9355	481
	44.9558	341		44.9618	484
	44.982	347		44.988	504
	45.0083	299		45.0143	533
	45.0345	314		45.0405	465
	45.0608	296		45.0668	499
	45.087	292		45.093	411
	45.1133	269		45.1193	450
	45.1396	267		45.1456	447
	45.1658	311		45.1718	476
	45.1921	286		45.1981	396
	45.2184	269		45.2244	472
	45.2446	271		45.2506	455
	45.2709	268		45.2769	417
	45.2971	248		45.3031	418
	45.3234	216		45.3294	419
	45.3496	224		45.3556	371
	45.3759	214		45.3819	407
	45.4022	204		45.4082	410
	45.4284	199		45.4344	382
	45.4547	187		45.4607	349
	45.481	207		45.487	345
	45.5072	197		45.5132	371
	45.5335	199		45.5395	350
	45.5597	190		45.5657	360
	45.586	168		45.592	352
	45.6123	166		45.6183	328
	45.6385	166		45.6445	338
	45.6648	188		45.6708	360
	45.691	178		45.697	389
	45.7173	158		45.7233	347
	45.7436	167		45.7496	366
	45.7698	182		45.7758	361
	45.7961	178		45.8021	343
	45.8223	189		45.8283	353
	45.8486	172		45.8546	344
	45.8749	190		45.8809	371
	45.9011	148		45.9071	364
	45.9274	178		45.9334	338
	45.9537	170		45.9597	353
	45.9799	176		45.9859	343
	46.0062	165		46.0122	326
	46.0324	173		46.0384	340
	46.0587	186		46.0647	362
	46.0849	179		46.0909	341
	46.1112	179		46.1172	403
	46.1375	181		46.1435	368
	46.1637	194		46.1697	376
	46.19	220		46.196	392
	46.2163	230		46.2223	402
	46.2425	254		46.2485	463
	46.2688	282		46.2748	441
	46.295	295		46.301	508
	46.3213	358		46.3273	553
	46.3476	307		46.3536	479
	46.3738	311		46.3798	528
	46.4001	341		46.4061	517
	46.4263	323		46.4323	493
	46.4526	303		46.4586	464
	46.4789	271		46.4849	466
	46.5051	258		46.5111	443
	46.5314	241		46.5374	404
	46.5576	216		46.5636	412
	46.5839	221		46.5899	358
	46.6102	231		46.6162	395
	46.6364	213		46.6424	372
	46.6627	211		46.6687	363
	46.6889	204		46.6949	345
	46.7152	208		46.7212	383
	46.7415	179		46.7475	350
	46.7677	178		46.7737	385
	46.794	180		46.8	377
	46.8203	170		46.8263	338
	46.8465	179		46.8525	359
	46.8728	209		46.8788	380
	46.899	244		46.905	402
	46.9253	250		46.9313	473
	46.9515	296		46.9575	460
	46.9778	279		46.9838	441
	47.0041	324		47.0101	467
	47.0303	379		47.0363	496
	47.0566	386		47.0626	491
	47.0829	387		47.0889	589
	47.1091	382		47.1151	532
	47.1354	379		47.1414	524
	47.1616	377		47.1676	536
	47.1879	343		47.1939	545
	47.2141	313		47.2201	568
	47.2404	304		47.2464	490
	47.2667	298		47.2727	484
	47.2929	260		47.2989	434
	47.3192	232		47.3252	442
	47.3455	240		47.3515	398
	47.3717	229		47.3777	373
	47.398	197		47.404	375
	47.4242	175		47.4302	381
	47.4505	188		47.4565	373
	47.4768	167		47.4828	352
	47.503	179		47.509	347
	47.5293	185		47.5353	363
	47.5555	185		47.5615	374
	47.5818	159		47.5878	370
	47.6081	160		47.6141	333
	47.6343	153		47.6403	319
	47.6606	166		47.6666	331
	47.6868	171		47.6928	348
	47.7131	149		47.7191	323
	47.7394	150		47.7454	347
	47.7656	155		47.7716	326
	47.7919	160		47.7979	320
	47.8182	182		47.8242	323
	47.8444	163		47.8504	323
	47.8707	151		47.8767	306
	47.8969	158		47.9029	304
	47.9232	120		47.9292	318
	47.9494	157		47.9554	337
	47.9757	150		47.9817	341
	48.002	134		48.008	314
	48.0282	153		48.0342	308
	48.0545	151		48.0605	340
	48.0808	179		48.0868	327
	48.107	152		48.113	313
	48.1333	164		48.1393	348
	48.1595	156		48.1655	352
	48.1858	155		48.1918	358
	48.2121	155		48.2181	347
	48.2383	177		48.2443	325
	48.2646	170		48.2706	320
	48.2908	179		48.2968	345
	48.3171	173		48.3231	347
	48.3434	176		48.3494	344
	48.3696	172		48.3756	359
	48.3959	185		48.4019	326
	48.4221	156		48.4281	353
	48.4484	153		48.4544	330
	48.4747	195		48.4807	315
	48.5009	192		48.5069	328
	48.5272	148		48.5332	336
	48.5534	172		48.5594	363
	48.5797	176		48.5857	367
	48.606	187		48.612	358
	48.6322	185		48.6382	343
	48.6585	172		48.6645	315
	48.6848	184		48.6908	360
	48.711	177		48.717	346
	48.7373	192		48.7433	346
	48.7635	201		48.7695	382
	48.7898	220		48.7958	340
	48.816	201		48.822	396
	48.8423	226		48.8483	390
	48.8686	239		48.8746	430
	48.8948	304		48.9008	431
	48.9211	282		48.9271	428
	48.9474	261		48.9534	433
	48.9736	297		48.9796	449
	48.9999	256		49.0059	448
	49.0261	262		49.0321	447
	49.0524	281		49.0584	489
	49.0787	237		49.0847	407
	49.1049	250		49.1109	404
	49.1312	203		49.1372	381
	49.1574	198		49.1634	363
	49.1837	211		49.1897	379
	49.21	194		49.216	342
	49.2362	187		49.2422	323
	49.2625	186		49.2685	360
	49.2887	184		49.2947	373
	49.315	183		49.321	338
	49.3413	197		49.3473	358
	49.3675	165		49.3735	358
	49.3938	184		49.3998	341
	49.42	164		49.426	377
	49.4463	184		49.4523	368
	49.4726	176		49.4786	350
	49.4988	177		49.5048	348
	49.5251	174		49.5311	331
	49.5513	144		49.5573	342
	49.5776	176		49.5836	351
	49.6039	149		49.6099	312
	49.6301	158		49.6361	325
	49.6564	173		49.6624	338
	49.6827	167		49.6887	349
	49.7089	167		49.7149	339
	49.7352	159		49.7412	294
	49.7614	182		49.7674	310
	49.7877	160		49.7937	329
	49.8139	149		49.8199	308
	49.8402	193		49.8462	339
	49.8665	175		49.8725	355
	49.8927	193		49.8987	324
	49.919	177		49.925	344
	49.9453	216		49.9513	409
	49.9715	222		49.9775	377
	49.9978	237		50.0038	394
	50.024	238		50.03	384
	50.0503	229		50.0563	382
	50.0766	226		50.0826	375
	50.1028	250		50.1088	363
	50.1291	234		50.1351	377
	50.1553	249		50.1613	402
	50.1816	243		50.1876	402
	50.2079	214		50.2139	396
	50.2341	231		50.2401	343
	50.2604	212		50.2664	338
	50.2866	190		50.2926	319
	50.3129	170		50.3189	340
	50.3392	196		50.3452	334
	50.3654	196		50.3714	344
	50.3917	173		50.3977	328
	50.4179	158		50.4239	327
	50.4442	116		50.4502	300
	50.4705	140		50.4765	348
	50.4967	136		50.5027	320
	50.523	148		50.529	329
	50.5493	151		50.5553	322
	50.5755	132		50.5815	282
	50.6018	168		50.6078	297
	50.628	162		50.634	316
	50.6543	151		50.6603	337
	50.6805	165		50.6865	311
	50.7068	138		50.7128	308
	50.7331	159		50.7391	305
	50.7593	141		50.7653	284
	50.7856	137		50.7916	326
	50.8118	160		50.8178	311
	50.8381	141		50.8441	330
	50.8644	169		50.8704	331
	50.8906	164		50.8966	283
	50.9169	159		50.9229	314
	50.9432	155		50.9492	299
	50.9694	149		50.9754	337
	50.9957	154		51.0017	331
	51.0219	145		51.0279	288
	51.0482	150		51.0542	349
	51.0745	169		51.0805	376
	51.1007	177		51.1067	328
	51.127	200		51.133	319
	51.1532	199		51.1592	351
	51.1795	181		51.1855	355
	51.2058	220		51.2118	363
	51.232	236		51.238	370
	51.2583	240		51.2643	415
	51.2845	276		51.2905	433
	51.3108	327		51.3168	428
	51.3371	311		51.3431	514
	51.3633	384		51.3693	548
	51.3896	435		51.3956	589
	51.4158	439		51.4218	625
	51.4421	447		51.4481	622
	51.4684	492		51.4744	608
	51.4946	476		51.5006	676
	51.5209	519		51.5269	631
	51.5472	480		51.5532	604
	51.5734	436		51.5794	569
	51.5997	446		51.6057	607
	51.6259	409		51.6319	540
	51.6522	370		51.6582	483
	51.6784	299		51.6844	445
	51.7047	279		51.7107	439
	51.731	242		51.737	418
	51.7572	231		51.7632	395
	51.7835	241		51.7895	383
	51.8098	200		51.8158	351
	51.836	193		51.842	356
	51.8623	170		51.8683	339
	51.8885	177		51.8945	330
	51.9148	177		51.9208	345
	51.9411	161		51.9471	295
	51.9673	160		51.9733	309
	51.9936	163		51.9996	311
	52.0198	156		52.0258	299
	52.0461	165		52.0521	320
	52.0724	122		52.0784	299
	52.0986	157		52.1046	303
	52.1249	123		52.1309	334
	52.1511	157		52.1571	298
	52.1774	149		52.1834	327
	52.2037	157		52.2097	312
	52.2299	152		52.2359	299
	52.2562	137		52.2622	318
	52.2824	126		52.2884	318
	52.3087	154		52.3147	329
	52.335	161		52.341	306
	52.3612	180		52.3672	310
	52.3875	161		52.3935	294
	52.4138	156		52.4198	299
	52.44	160		52.446	319
	52.4663	155		52.4723	316
	52.4925	162		52.4985	326
	52.5188	130		52.5248	305
	52.5451	151		52.551	293
	52.5713	149		52.5773	307
	52.5976	148		52.6036	335
	52.6238	162		52.6298	337
	52.6501	160		52.6561	343
	52.6763	176		52.6823	324
	52.7026	186		52.7086	327
	52.7289	188		52.7349	336
	52.7551	176		52.7611	333
	52.7814	197		52.7874	326
	52.8077	183		52.8137	334
	52.8339	172		52.8399	318
	52.8602	172		52.8662	316
	52.8864	171		52.8924	317
	52.9127	186		52.9187	337
	52.939	174		52.945	307
	52.9652	141		52.9712	303
	52.9915	151		52.9975	313
	53.0177	144		53.0237	306
	53.044	169		53.05	325
	53.0703	160		53.0763	323
	53.0965	157		53.1025	314
	53.1228	152		53.1288	302
	53.149	154		53.155	293
	53.1753	128		53.1813	288
	53.2016	141		53.2076	324
	53.2278	149		53.2338	301
	53.2541	151		53.2601	332
	53.2803	168		53.2863	278
	53.3066	149		53.3126	318
	53.3329	174		53.3389	327
	53.3591	151		53.3651	367
	53.3854	144		53.3914	309
	53.4117	154		53.4177	277
	53.4379	149		53.4439	279
	53.4642	155		53.4702	308
	53.4904	135		53.4964	268
	53.5167	141		53.5227	293
	53.5429	160		53.5489	276
	53.5692	150		53.5752	305
	53.5955	166		53.6015	324
	53.6217	141		53.6277	296
	53.648	155		53.654	305
	53.6743	164		53.6803	350
	53.7005	151		53.7065	289
	53.7268	157		53.7328	306
	53.753	172		53.759	302
	53.7793	199		53.7853	312
	53.8056	187		53.8116	338
	53.8318	156		53.8378	302
	53.8581	165		53.8641	325
	53.8843	200		53.8903	364
	53.9106	186		53.9166	336
	53.9369	222		53.9429	387
	53.9631	233		53.9691	431
	53.9894	288		53.9954	422
	54.0156	344		54.0216	449
	54.0419	340		54.0479	485
	54.0682	360		54.0742	503
	54.0944	398		54.1004	434
	54.1207	351		54.1267	469
	54.1469	347		54.1529	476
	54.1732	329		54.1792	490
	54.1995	310		54.2055	474
	54.2257	344		54.2317	440
	54.252	314		54.258	438
	54.2782	274		54.2843	387
	54.3045	281		54.3105	369
	54.3308	262		54.3368	374
	54.357	239		54.363	372
	54.3833	213		54.3893	345
	54.4096	194		54.4156	372
	54.4358	209		54.4418	340
	54.4621	178		54.4681	303
	54.4883	161		54.4943	332
	54.5146	183		54.5206	302
	54.5408	164		54.5468	299
	54.5671	148		54.5731	332
	54.5934	154		54.5994	298
	54.6196	151		54.6256	315
	54.6459	146		54.6519	315
	54.6722	162		54.6782	291
	54.6984	146		54.7044	295
	54.7247	147		54.7307	290
	54.7509	143		54.7569	305
	54.7772	142		54.7832	310
	54.8035	124		54.8095	309
	54.8297	147		54.8357	314
	54.856	145		54.862	352
	54.8822	135		54.8882	329
	54.9085	166		54.9145	326
	54.9348	168		54.9408	314
	54.961	153		54.967	299
	54.9873	133		54.9933	291
	55.0135	132		55.0195	269
	55.0398	140		55.0458	331
	55.0661	128		55.0721	343
	55.0923	124		55.0983	343
	55.1186	164		55.1246	284
	55.1448	127		55.1508	289
	55.1711	159		55.1771	312
	55.1974	164		55.2034	306
	55.2236	149		55.2296	311
	55.2499	150		55.2559	334
	55.2762	154		55.2822	328
	55.3024	170		55.3084	319
	55.3287	186		55.3347	323
	55.3549	161		55.3609	306
	55.3812	156		55.3872	303
	55.4074	178		55.4134	346
	55.4337	155		55.4397	314
	55.46	163		55.466	316
	55.4862	190		55.4922	319
	55.5125	162		55.5185	331
	55.5388	151		55.5448	332
	55.565	131		55.571	315
	55.5913	149		55.5973	316
	55.6175	152		55.6235	315
	55.6438	163		55.6498	309
	55.6701	157		55.6761	335
	55.6963	126		55.7023	295
	55.7226	130		55.7286	324
	55.7488	146		55.7548	291
	55.7751	150		55.7811	294
	55.8014	145		55.8074	339
	55.8276	156		55.8336	334
	55.8539	145		55.8599	310
	55.8801	150		55.8861	304
	55.9064	129		55.9124	311
	55.9327	145		55.9387	333
	55.9589	138		55.9649	310
	55.9852	138		55.9912	327
	56.0114	136		56.0174	316
	56.0377	142		56.0437	304
	56.064	118		56.07	288
	56.0902	159		56.0962	317
	56.1165	141		56.1225	292
	56.1427	134		56.1487	301
	56.169	138		56.175	290
	56.1953	123		56.2013	312
	56.2215	143		56.2275	297
	56.2478	135		56.2538	308
	56.2741	134		56.2801	284
	56.3003	154		56.3063	256
	56.3266	146		56.3326	289
	56.3528	159		56.3588	268
	56.3791	143		56.3851	322
	56.4053	128		56.4113	308
	56.4316	137		56.4376	318
	56.4579	150		56.4639	325
	56.4841	138		56.4901	286
	56.5104	168		56.5164	322
	56.5367	140		56.5427	306
	56.5629	152		56.5689	287
	56.5892	138		56.5952	308
	56.6154	143		56.6214	317
	56.6417	128		56.6477	322
	56.668	131		56.674	306
	56.6942	121		56.7002	299
	56.7205	143		56.7265	346
	56.7467	142		56.7527	301
	56.773	129		56.779	264
	56.7993	123		56.8053	320
	56.8255	151		56.8315	328
	56.8518	147		56.8578	316
	56.878	162		56.884	322
	56.9043	133		56.9103	328
	56.9306	156		56.9366	318
	56.9568	169		56.9628	272
	56.9831	115		56.9891	315
	57.0093	155		57.0153	291
	57.0356	155		57.0416	291
	57.0619	157		57.0679	328
	57.0881	140		57.0941	330
	57.1144	182		57.1204	303
	57.1407	141		57.1467	348
	57.1669	150		57.1729	306
	57.1932	145		57.1992	299
	57.2194	149		57.2254	319
	57.2457	161		57.2517	332
	57.2719	178		57.2779	316
	57.2982	167		57.3042	286
	57.3245	174		57.3305	290
	57.3507	184		57.3567	297
	57.377	183		57.383	336
	57.4032	210		57.4093	349
	57.4295	236		57.4355	319
	57.4558	209		57.4618	346
	57.482	240		57.488	337
	57.5083	228		57.5143	388
	57.5346	240		57.5406	380
	57.5608	237		57.5668	349
	57.5871	250		57.5931	380
	57.6133	228		57.6193	359
	57.6396	218		57.6456	401
	57.6659	262		57.6719	378
	57.6921	240		57.6981	376
	57.7184	228		57.7244	393
	57.7446	220		57.7506	366
	57.7709	210		57.7769	356
	57.7972	209		57.8032	397
	57.8234	221		57.8294	366
	57.8497	230		57.8557	340
	57.8759	214		57.8819	351
	57.9022	202		57.9082	338
	57.9285	192		57.9345	375
	57.9547	272		57.9607	324
	57.981	256		57.987	424
	58.0072	231		58.0132	386
	58.0335	271		58.0395	402
	58.0598	260		58.0658	454
	58.086	302		58.092	399
	58.1123	278		58.1183	427
	58.1386	323		58.1446	465
	58.1648	311		58.1708	459
	58.1911	319		58.1971	462
	58.2173	316		58.2233	462
	58.2436	311		58.2496	475
	58.2698	300		58.2758	505
	58.2961	300		58.3021	434
	58.3224	355		58.3284	493
	58.3486	326		58.3546	473
	58.3749	304		58.3809	492
	58.4012	304		58.4072	435
	58.4274	276		58.4334	425
	58.4537	307		58.4597	407
	58.4799	292		58.4859	440
	58.5062	242		58.5122	422
	58.5325	261		58.5385	408
	58.5587	253		58.5647	395
	58.585	217		58.591	381
	58.6112	210		58.6172	403
	58.6375	215		58.6435	359
	58.6638	196		58.6698	305
	58.69	198		58.696	367
	58.7163	177		58.7223	364
	58.7425	181		58.7485	293
	58.7688	190		58.7748	338
	58.7951	182		58.8011	331
	58.8213	200		58.8273	326
	58.8476	179		58.8536	323
	58.8738	180		58.8798	338
	58.9001	157		58.9061	341
	58.9264	151		58.9324	311
	58.9526	162		58.9586	334
	58.9789	172		58.9849	297
	59.0052	161		59.0112	334
	59.0314	164		59.0374	314
	59.0577	179		59.0637	322
	59.0839	165		59.0899	325
	59.1102	165		59.1162	319
	59.1365	166		59.1424	334
	59.1627	169		59.1687	344
	59.189	187		59.195	348
	59.2152	192		59.2212	338
	59.2415	193		59.2475	350
	59.2677	192		59.2737	364
	59.294	189		59.3	331
	59.3203	175		59.3263	332
	59.3465	178		59.3525	343
	59.3728	177		59.3788	328
	59.3991	194		59.4051	368
	59.4253	174		59.4313	322
	59.4516	180		59.4576	348
	59.4778	173		59.4838	306
	59.5041	195		59.5101	350
	59.5304	189		59.5364	320
	59.5566	145		59.5626	343
	59.5829	169		59.5889	300
	59.6091	160		59.6151	328
	59.6354	155		59.6414	297
	59.6617	178		59.6677	340
	59.6879	175		59.6939	351
	59.7142	183		59.7202	370
	59.7404	160		59.7464	328
	59.7667	150		59.7727	304
	59.793	165		59.799	325
	59.8192	158		59.8252	368
	59.8455	166		59.8515	334
	59.8717	187		59.8777	332
	59.898	172		59.904	382
	59.9243	172		59.9303	344
	59.9505	189		59.9565	321
	59.9768	168		59.9828	355
	60.0031	199		60.0091	371
	60.0293	174		60.0353	359
	60.0556	203		60.0616	333
	60.0818	212		60.0878	356
	60.1081	211		60.1141	357
	60.1343	177		60.1403	346
	60.1606	200		60.1666	364
	60.1869	159		60.1929	344
	60.2131	165		60.2191	346
	60.2394	169		60.2454	314
	60.2657	182		60.2717	336
	60.2919	176		60.2979	321
	60.3182	158		60.3242	333
	60.3444	183		60.3504	348
	60.3707	177		60.3767	342
	60.397	161		60.403	304
	60.4232	182		60.4292	325
	60.4495	150		60.4555	286
	60.4757	162		60.4817	334
	60.502	144		60.508	328
	60.5283	167		60.5343	320
	60.5545	145		60.5605	325
	60.5808	172		60.5868	287
	60.607	158		60.613	303
	60.6333	151		60.6393	330
	60.6596	174		60.6656	338
	60.6858	159		60.6918	311
	60.7121	136		60.7181	320
	60.7383	145		60.7443	302
	60.7646	137		60.7706	297
	60.7909	141		60.7969	289
	60.8171	134		60.8231	327
	60.8434	156		60.8494	323
	60.8697	166		60.8757	316
	60.8959	160		60.9019	308
	60.9222	143		60.9282	314
	60.9484	129		60.9544	318
	60.9747	147		60.9807	333
	61.001	163		61.007	312
	61.0272	143		61.0332	327
	61.0535	156		61.0595	321
	61.0797	159		61.0857	346
	61.106	151		61.112	353
	61.1322	141		61.1382	296
	61.1585	148		61.1645	351
	61.1848	146		61.1908	318
	61.211	141		61.217	270
	61.2373	146		61.2433	358
	61.2636	132		61.2696	318
	61.2898	159		61.2958	294
	61.3161	144		61.3221	371
	61.3423	183		61.3483	330
	61.3686	146		61.3746	309
	61.3949	170		61.4009	329
	61.4211	177		61.4271	339
	61.4474	174		61.4534	334
	61.4736	210		61.4796	326
	61.4999	158		61.5059	322
	61.5262	194		61.5322	327
	61.5524	159		61.5584	335
	61.5787	178		61.5847	338
	61.6049	186		61.6109	322
	61.6312	200		61.6372	301
	61.6575	223		61.6635	346
	61.6837	182		61.6897	331
	61.71	179		61.716	341
	61.7362	187		61.7422	328
	61.7625	184		61.7685	351
	61.7888	199		61.7948	353
	61.815	186		61.821	381
	61.8413	181		61.8473	391
	61.8676	212		61.8736	348
	61.8938	189		61.8998	341
	61.9201	195		61.9261	356
	61.9463	182		61.9523	380
	61.9726	220		61.9786	340
	61.9988	169		62.0048	330
	62.0251	175		62.0311	333
	62.0514	162		62.0574	371
	62.0776	198		62.0836	350
	62.1039	185		62.1099	365
	62.1302	201		62.1362	357
	62.1564	174		62.1624	370
	62.1827	180		62.1887	336
	62.2089	204		62.2149	359
	62.2352	158		62.2412	337
	62.2615	175		62.2675	350
	62.2877	188		62.2937	323
	62.314	183		62.32	354
	62.3402	182		62.3462	338
	62.3665	181		62.3725	342
	62.3928	215		62.3988	380
	62.419	175		62.425	341
	62.4453	165		62.4513	353
	62.4715	159		62.4775	341
	62.4978	174		62.5038	323
	62.5241	158		62.5301	303
	62.5503	156		62.5563	353
	62.5766	156		62.5826	331
	62.6028	161		62.6088	366
	62.6291	176		62.6351	319
	62.6554	139		62.6614	339
	62.6816	168		62.6876	326
	62.7079	147		62.7139	301
	62.7341	154		62.7401	343
	62.7604	154		62.7664	314
	62.7867	178		62.7927	299
	62.8129	133		62.8189	353
	62.8392	149		62.8452	333
	62.8655	165		62.8715	308
	62.8917	166		62.8977	337
	62.918	156		62.924	327
	62.9442	146		62.9502	332
	62.9705	190		62.9765	305
	62.9967	169		63.0027	297
	63.023	149		63.029	348
	63.0493	176		63.0553	320
	63.0755	164		63.0815	337
	63.1018	181		63.1078	335
	63.1281	174		63.1341	320
	63.1543	140		63.1603	350
	63.1806	159		63.1866	326
	63.2068	181		63.2128	314
	63.2331	170		63.2391	337
	63.2594	178		63.2654	334
	63.2856	175		63.2916	333
	63.3119	179		63.3179	356
	63.3381	182		63.3441	399
	63.3644	169		63.3704	343
	63.3907	185		63.3967	295
	63.4169	194		63.4229	343
	63.4432	173		63.4492	287
	63.4694	197		63.4754	339
	63.4957	183		63.5017	340
	63.522	167		63.528	351
	63.5482	173		63.5542	335
	63.5745	172		63.5805	329
	63.6007	183		63.6067	325
	63.627	187		63.633	340
	63.6533	205		63.6593	362
	63.6795	194		63.6855	359
	63.7058	218		63.7118	333
	63.7321	230		63.7381	353
	63.7583	237		63.7643	351
	63.7846	223		63.7906	342
	63.8108	259		63.8168	330
	63.8371	233		63.8431	376
	63.8633	201		63.8693	394
	63.8896	216		63.8956	393
	63.9159	229		63.9219	401
	63.9421	253		63.9481	393
	63.9684	250		63.9744	417
	63.9947	248		64.0006	350
	64.0209	242		64.0269	369
	64.0472	234		64.0532	379
	64.0734	256		64.0794	352
	64.0997	244		64.1057	395
	64.126	245		64.132	395
	64.1522	293		64.1582	391
	64.1785	271		64.1845	409
	64.2047	337		64.2107	398
	64.231	321		64.237	419
	64.2573	363		64.2633	415
	64.2835	407		64.2895	482
	64.3098	513		64.3158	529
	64.336	560		64.342	581
	64.3623	696		64.3683	652
	64.3886	787		64.3946	737
	64.4148	871		64.4208	802
	64.4411	925		64.4471	780
	64.4673	797		64.4733	732
	64.4936	826		64.4996	657
	64.5199	689		64.5259	696
	64.5461	768		64.5521	648
	64.5724	678		64.5784	630
	64.5987	677		64.6047	697
	64.6249	649		64.6309	605
	64.6512	600		64.6572	568
	64.6774	535		64.6834	518
	64.7037	473		64.7097	475
	64.73	396		64.736	471
	64.7562	398		64.7622	466
	64.7825	320		64.7885	454
	64.8087	267		64.8147	413
	64.835	279		64.841	353
	64.8612	266		64.8672	389
	64.8875	220		64.8935	378
	64.9138	233		64.9198	364
	64.94	240		64.946	393
	64.9663	223		64.9723	389
	64.9926	220		64.9986	374
	65.0188	203		65.0248	371
	65.0451	175		65.0511	320
	65.0713	193		65.0773	340
	65.0976	190		65.1036	338
	65.1239	188		65.1299	344
	65.1501	210		65.1561	364
	65.1764	217		65.1824	331
	65.2026	201		65.2086	332
	65.2289	188		65.2349	358
	65.2552	174		65.2612	349
	65.2814	182		65.2874	357
	65.3077	195		65.3137	482
	65.3339	197		65.3399	355
	65.3602	197		65.3662	337
	65.3865	201		65.3925	366
	65.4127	207		65.4187	340
	65.439	205		65.445	367
	65.4652	195		65.4712	364
	65.4915	188		65.4975	356
	65.5178	221		65.5238	369
	65.544	185		65.55	356
	65.5703	169		65.5763	332
	65.5965	177		65.6025	326
	65.6228	180		65.6288	327
	65.6491	175		65.6551	338
	65.6753	189		65.6813	352
	65.7016	182		65.7076	327
	65.7279	196		65.7339	321
	65.7541	177		65.7601	348
	65.7804	174		65.7864	322
	65.8066	211		65.8126	318
	65.8329	190		65.8389	329
	65.8591	207		65.8651	329
	65.8854	205		65.8914	325
	65.9117	210		65.9177	347
	65.9379	195		65.9439	336
	65.9642	209		65.9702	326
	65.9905	195		65.9965	344
	66.0167	206		66.0227	320
	66.043	218		66.049	331
	66.0692	209		66.0752	354
	66.0955	256		66.1015	394
	66.1218	225		66.1278	363
	66.148	241		66.154	350
	66.1743	233		66.1803	365
	66.2005	228		66.2065	367
	66.2268	244		66.2328	376
	66.2531	235		66.2591	375
	66.2793	247		66.2853	385
	66.3056	267		66.3116	363
	66.3319	272		66.3379	378
	66.3581	245		66.3641	358
	66.3844	230		66.3904	387
	66.4106	250		66.4166	381
	66.4369	275		66.4429	365
	66.4631	255		66.4691	371
	66.4894	233		66.4954	363
	66.5157	268		66.5217	391
	66.5419	273		66.5479	388
	66.5682	298		66.5742	417
	66.5944	270		66.6004	434
	66.6207	281		66.6267	434
	66.647	305		66.653	465
	66.6732	321		66.6792	437
	66.6995	369		66.7055	452
	66.7258	354		66.7318	490
	66.752	398		66.758	566
	66.7783	418		66.7843	588
	66.8045	427		66.8105	574
	66.8308	486		66.8368	591
	66.8571	516		66.8631	625
	66.8833	523		66.8893	657
	66.9096	587		66.9156	659
	66.9358	573		66.9418	665
	66.9621	666		66.9681	686
	66.9884	636		66.9944	654
	67.0146	602		67.0206	721
	67.0409	586		67.0469	729
	67.0671	659		67.0731	704
	67.0934	662		67.0994	742
	67.1197	627		67.1257	706
	67.1459	696		67.1519	692
	67.1722	696		67.1782	777
	67.1984	684		67.2044	772
	67.2247	742		67.2307	748
	67.251	710		67.257	757
	67.2772	663		67.2832	775
	67.3035	683		67.3095	701
	67.3298	684		67.3358	718
	67.356	649		67.362	671
	67.3823	641		67.3883	643
	67.4085	620		67.4145	629
	67.4348	543		67.4408	660
	67.4611	525		67.4671	652
	67.4873	440		67.4933	578
	67.5136	464		67.5196	563
	67.5398	431		67.5458	559
	67.5661	367		67.5721	470
	67.5923	388		67.5983	470
	67.6186	347		67.6246	424
	67.6449	347		67.6509	410
	67.6711	295		67.6771	390
	67.6974	277		67.7034	426
	67.7237	253		67.7297	389
	67.7499	275		67.7559	382
	67.7762	259		67.7822	367
	67.8024	244		67.8084	352
	67.8287	233		67.8347	385
	67.855	220		67.861	338
	67.8812	218		67.8872	376
	67.9075	195		67.9135	340
	67.9337	202		67.9397	315
	67.96	202		67.966	345
	67.9863	193		67.9923	363
	68.0125	211		68.0185	341
	68.0388	201		68.0448	339
	68.065	203		68.071	321
	68.0913	246		68.0973	310
	68.1176	183		68.1236	340
	68.1438	203		68.1498	293
	68.1701	209		68.1761	346
	68.1963	205		68.2023	341
	68.2226	205		68.2286	369
	68.2489	231		68.2549	336
	68.2751	204		68.2811	358
	68.3014	219		68.3074	338
	68.3277	200		68.3337	331
	68.3539	181		68.3599	331
	68.3802	228		68.3862	339
	68.4064	219		68.4124	338
	68.4327	203		68.4387	298
	68.459	184		68.465	373
	68.4852	186		68.4912	348
	68.5115	212		68.5175	318
	68.5377	176		68.5437	336
	68.564	178		68.57	328
	68.5902	171		68.5962	301
	68.6165	173		68.6225	298
	68.6428	182		68.6488	336
	68.669	186		68.675	305
	68.6953	181		68.7013	323
	68.7216	183		68.7276	325
	68.7478	177		68.7538	309
	68.7741	162		68.7801	320
	68.8003	180		68.8063	283
	68.8266	181		68.8326	318
	68.8529	163		68.8589	321
	68.8791	181		68.8851	317
	68.9054	182		68.9114	309
	68.9316	175		68.9376	313
	68.9579	157		68.9639	295
	68.9842	163		68.9902	280
	69.0104	180		69.0164	329
	69.0367	189		69.0427	320
	69.0629	191		69.0689	313
	69.0892	169		69.0952	300
	69.1155	161		69.1215	303
	69.1417	160		69.1477	343
	69.168	174		69.174	337
	69.1942	184		69.2002	324
	69.2205	178		69.2265	293
	69.2468	147		69.2528	344
	69.273	167		69.279	335
	69.2993	187		69.3053	291
	69.3256	167		69.3315	325
	69.3518	189		69.3578	312
	69.3781	175		69.3841	347
	69.4043	167		69.4103	333
	69.4306	172		69.4366	291
	69.4569	152		69.4629	349
	69.4831	181		69.4891	322
	69.5094	172		69.5154	317
	69.5356	182		69.5416	319
	69.5619	183		69.5679	346
	69.5882	211		69.5942	315
	69.6144	166		69.6204	306
	69.6407	197		69.6467	311
	69.6669	214		69.6729	295
	69.6932	188		69.6992	370
	69.7195	222		69.7255	345
	69.7457	196		69.7517	341
	69.772	181		69.778	326
	69.7982	197		69.8042	321
	69.8245	205		69.8305	374
	69.8508	206		69.8568	322
	69.877	233		69.883	360
	69.9033	252		69.9093	322
	69.9295	232		69.9355	354
	69.9558	254		69.9618	395
	69.9821	262		69.9881	365
	70.0083	302		70.0143	394

## Sheet: Fig. 3
Fig. 3
Fig. 3a	Wavelength(nm)	Normalized absorption							Fig. 3b	Time(s)	Dissolved oxygen (20 mM H2O2)			Dissolved oxygen (30 mM H2O2)			Dissolved oxygen (40 mM H2O2)			Dissolved oxygen (50 mM H2O2)			Dissolved oxygen (200 mM H2O2)
		0h	1h	2h	3h	8h	12h			0	0	0	0	0	0	0	0	0	0	0	0	0	0	0	0
	350	0.63709	0.55894	0.45828	0.39603	0.32053	0.25166			10	0.73	0.83	0.65	1.34	1.5	1.45	1.82	1.92	1.69	3.2	3.4	3.56	5.14	5.42	4.72
	351	0.63046	0.55099	0.45166	0.38543	0.30331	0.22914			20	1.3	1.61	1.92	4.04	4.52	3.62	4.8	4.92	4.65	6.2	6.92	6.45	9.51	9.13	9.4
	352	0.62384	0.54305	0.44371	0.37351	0.28609	0.20927			30	2.7	2.1	3.3	6.6	7.2	6.3	8.1	8.7	7.5	9.3	9	9.6	12.6	12.3	13.2
	353	0.61987	0.53377	0.43179	0.36026	0.26623	0.18808			40	2.9	2.62	3.53	9.35	9.52	9.2	10.6	10.85	9.92	13.6	13.02	13.24	17.47	17.1	18
	354	0.61589	0.52715	0.42384	0.35099	0.25166	0.17086			50	3.53	3.25	3.71	10.8	10.96	10.51	13.11	12.65	13.64	15.9	16.31	15.1	21.42	21.3	22.1
	355	0.61457	0.52583	0.41589	0.34305	0.23841	0.15099			60	3.84	4.31	3.7	12.04	12.31	11.78	15.35	14.86	15.85	17.7	16.9	18.2	24.4	23.72	24.76
	356	0.61987	0.5298	0.41325	0.3404	0.22649	0.14305			70	4.22	4.65	4.03	12.64	12.01	12.94	16.4	17.1	16.7	19.6	20.1	18.7	26.73	25.8	27.3
	357	0.62119	0.5298	0.41722	0.33245	0.21722	0.12848
	358	0.62649	0.5351	0.41722	0.32715	0.2106	0.11788		Fig. 3c	Concentration of H2O2	V (mM•min-1)
	359	0.62781	0.52848	0.41325	0.32185	0.2	0.10596			20	0.4125	0.3375	0.2625
	360	0.62914	0.5404	0.41457	0.32583	0.1894	0.09801			30	0.9	0.7875	0.825
	361	0.63709	0.54172	0.41457	0.32053	0.18543	0.08609			40	0.9375	1.0875	1.0125
	362	0.64371	0.54437	0.41722	0.32185	0.18013	0.07947			50	1.2	1.125	1.1625
	363	0.64901	0.54967	0.41589	0.32053	0.17748	0.07152			200	1.575	1.5375	1.65
	364	0.65695	0.55497	0.42252	0.32185	0.17086	0.06623
	365	0.66755	0.56291	0.42119	0.31921	0.16689	0.05563		Fig. 3d	Wavelength(nm)	Normalized absorption with different concetration of Mn/QD SAC (ng/µL)
	366	0.67815	0.57086	0.42781	0.32185	0.16821	0.05563				0	1.25	2.5	5	7.5	10	baseline
	367	0.68874	0.58146	0.43576	0.32583	0.16291	0.05033			500	0.2381	0.16167	0.11451	0.07397	0.02219	0.00969	-0.00289
	368	0.69801	0.59073	0.44106	0.32583	0.16556	0.04371			501	0.2381	0.16167	0.11451	0.07538	0.02261	0.00969	-0.00289
	369	0.70993	0.59338	0.44238	0.3298	0.15894	0.04238			502	0.24042	0.16324	0.11451	0.07397	0.02219	0.00969	-0.00429
	370	0.71921	0.6	0.44768	0.3351	0.16159	0.04106			503	0.24158	0.16403	0.11591	0.07538	0.02261	0.01108	-0.00289
	371	0.73113	0.61457	0.4543	0.33775	0.16159	0.03709			504	0.24274	0.16482	0.11731	0.07677	0.02303	0.01249	-0.0015
	372	0.7457	0.62517	0.46358	0.34305	0.16424	0.03576			505	0.2439	0.16561	0.11731	0.07677	0.02303	0.01108	-0.00289
	373	0.75762	0.63576	0.46887	0.35099	0.16291	0.03576			506	0.24506	0.1664	0.1187	0.07677	0.02303	0.01108	-0.00289
	374	0.76556	0.64371	0.47682	0.35364	0.16159	0.03179			507	0.24739	0.16798	0.1201	0.07677	0.02303	0.01249	-0.00289
	375	0.77483	0.65166	0.48079	0.35364	0.16291	0.03179			508	0.24739	0.16798	0.1201	0.07677	0.02303	0.01249	-0.0015
	376	0.78543	0.66358	0.49007	0.35894	0.16291	0.02781			509	0.24971	0.16955	0.1215	0.07677	0.02303	0.01108	-0.00289
	377	0.79868	0.67152	0.49536	0.36424	0.16689	0.03046			510	0.25087	0.17034	0.1201	0.07677	0.02303	0.01249	-0.00289
	378	0.80927	0.67682	0.50596	0.36689	0.16689	0.02781			511	0.25203	0.17113	0.1215	0.07677	0.02303	0.01249	-0.00289
	379	0.81854	0.69139	0.50728	0.37351	0.17086	0.02781			512	0.25436	0.17271	0.12289	0.07677	0.02303	0.01108	-0.0015
	380	0.82914	0.69536	0.51391	0.37483	0.16954	0.02781			513	0.25552	0.1735	0.1243	0.07816	0.02345	0.01108	-0.0015
	381	0.83709	0.70331	0.51921	0.37748	0.16954	0.02384			514	0.25552	0.1735	0.1243	0.07677	0.02303	0.00969	-0.00429
	382	0.84901	0.71258	0.52715	0.38675	0.17219	0.02517			515	0.25784	0.17507	0.1243	0.07816	0.02345	0.00969	-0.00429
	383	0.86093	0.7245	0.53377	0.38808	0.17483	0.02517			516	0.259	0.17586	0.12569	0.07816	0.02345	0.01108	-0.00429
	384	0.8702	0.73245	0.5404	0.39205	0.17616	0.02384			517	0.26132	0.17744	0.12569	0.07677	0.02303	0.01249	-0.00569
	385	0.87815	0.73907	0.5457	0.39735	0.17748	0.02649			518	0.26132	0.17744	0.12708	0.07816	0.02345	0.01249	-0.00289
	386	0.89007	0.74834	0.55497	0.40265	0.17881	0.02649			519	0.26365	0.17902	0.12849	0.07816	0.02345	0.01108	-0.00289
	387	0.89934	0.75232	0.55497	0.40397	0.18013	0.02517			520	0.26481	0.1798	0.12988	0.07816	0.02345	0.01249	-0.00429
	388	0.90728	0.76159	0.56026	0.40795	0.18278	0.02649			521	0.26713	0.18138	0.12988	0.07957	0.02387	0.01108	-0.00289
	389	0.91788	0.76954	0.56556	0.41457	0.18543	0.02517			522	0.26829	0.18217	0.12988	0.07816	0.02345	0.01249	-0.00429
	390	0.92583	0.77483	0.57219	0.41987	0.18675	0.02517			523	0.27062	0.18375	0.13128	0.07957	0.02387	0.01249	-0.00289
	391	0.93245	0.78278	0.57881	0.42252	0.18675	0.02649			524	0.27062	0.18375	0.13128	0.07957	0.02387	0.01249	-0.00289
	392	0.93642	0.78808	0.58146	0.42517	0.19073	0.02517			525	0.2741	0.18611	0.13408	0.07957	0.02387	0.01249	-0.00289
	393	0.9457	0.7947	0.58675	0.42781	0.1894	0.02384			526	0.2741	0.18611	0.13408	0.07957	0.02387	0.01249	-0.00429
	394	0.95232	0.8	0.59073	0.43311	0.1894	0.02517			527	0.2741	0.18611	0.13268	0.08096	0.02429	0.01249	-0.00289
	395	0.95629	0.8	0.5947	0.43311	0.19338	0.02252			528	0.27758	0.18848	0.13547	0.07957	0.02387	0.01249	-0.0015
	396	0.95762	0.80795	0.59603	0.43311	0.19205	0.02384			529	0.27875	0.18927	0.13547	0.07957	0.02387	0.01388	-0.00429
	397	0.96424	0.81192	0.60132	0.43576	0.1947	0.02384			530	0.28223	0.19163	0.13827	0.08096	0.02429	0.01249	-0.0015
	398	0.97748	0.81457	0.60662	0.43841	0.19735	0.02517			531	0.28339	0.19242	0.13827	0.08236	0.02471	0.01388	-0.0015
	399	0.98278	0.82119	0.6106	0.44503	0.19735	0.02649			532	0.28339	0.19242	0.13827	0.08236	0.02471	0.01388	-0.00289
	400	0.98675	0.82781	0.61457	0.44901	0.19868	0.02781			533	0.28688	0.19479	0.13966	0.08236	0.02471	0.01388	-0.0015
	401	0.98675	0.82649	0.61325	0.44768	0.19735	0.02781			534	0.28804	0.19558	0.13966	0.08096	0.02429	0.01249	-0.00429
	402	0.99073	0.82914	0.61589	0.44768	0.19868	0.02649			535	0.28804	0.19558	0.14107	0.08096	0.02429	0.01249	-0.00289
	403	0.99338	0.83046	0.61589	0.44901	0.19868	0.02649			536	0.29152	0.19794	0.14246	0.08236	0.02471	0.01388	-0.00289
	404	0.99603	0.83576	0.61722	0.45033	0.20132	0.02781			537	0.29384	0.19952	0.14246	0.08236	0.02471	0.01249	-0.00289
	405	0.9947	0.83311	0.62119	0.44768	0.2	0.02517			538	0.29617	0.2011	0.14386	0.08236	0.02471	0.01388	-0.00289
	406	1	0.83576	0.62252	0.45166	0.2	0.02649			539	0.29617	0.2011	0.14386	0.08376	0.02513	0.01249	-0.00289
	407	1	0.83444	0.61987	0.45033	0.20132	0.02649			540	0.29965	0.20346	0.14386	0.08376	0.02513	0.01249	-0.0015
	408	0.99868	0.83709	0.61722	0.44901	0.2	0.02517			541	0.30197	0.20504	0.14526	0.08376	0.02513	0.01388	-0.00289
	409	1	0.83709	0.62119	0.45033	0.2	0.02517			542	0.30314	0.20583	0.14666	0.08236	0.02471	0.01249	-0.00289
	410	0.99735	0.83841	0.61987	0.45033	0.20132	0.02649			543	0.30662	0.2082	0.14805	0.08516	0.02555	0.01388	-0.00289
	411	0.9947	0.83576	0.61854	0.44901	0.20132	0.02649			544	0.31127	0.21135	0.14945	0.08516	0.02555	0.01388	-0.00289
	412	0.99603	0.83444	0.61854	0.45033	0.2	0.02781			545	0.31243	0.21214	0.14945	0.08376	0.02513	0.01249	-0.00289
	413	0.99603	0.83444	0.61987	0.45033	0.20132	0.02781			546	0.31475	0.21372	0.15224	0.08376	0.02513	0.01249	-0.00289
	414	0.99205	0.83311	0.61722	0.44768	0.19868	0.02649			547	0.31823	0.21608	0.15224	0.08516	0.02555	0.01388	-0.00289
	415	0.9894	0.82914	0.61325	0.44636	0.19868	0.02649			548	0.3194	0.21687	0.15365	0.08516	0.02555	0.01249	-0.00289
	416	0.98411	0.82649	0.61325	0.44503	0.19868	0.02517			549	0.32288	0.21924	0.15504	0.08516	0.02555	0.01249	-0.00289
	417	0.98411	0.82119	0.61192	0.44238	0.19735	0.02649			550	0.32636	0.2216	0.15504	0.08516	0.02555	0.01108	-0.00289
	418	0.97616	0.81987	0.60927	0.43841	0.19603	0.02384			551	0.32985	0.22397	0.15784	0.08655	0.02597	0.01249	-0.00289
	419	0.97351	0.81722	0.60662	0.43841	0.19338	0.02384			552	0.33449	0.22712	0.15784	0.08655	0.02597	0.01249	-0.0015
	420	0.96954	0.81325	0.60132	0.43841	0.19205	0.02384			553	0.33682	0.2287	0.15923	0.08655	0.02597	0.01388	-0.00289
	421	0.96689	0.80662	0.6	0.43444	0.19338	0.02384			554	0.34146	0.23185	0.16063	0.08655	0.02597	0.01527	-0.00289
	422	0.96159	0.80265	0.59735	0.43311	0.19205	0.02384			555	0.34379	0.23343	0.16343	0.08796	0.02639	0.01388	-0.00289
	423	0.95629	0.8	0.59338	0.43179	0.19073	0.02517			556	0.34611	0.23501	0.16482	0.08796	0.02639	0.01388	-0.00289
	424	0.94967	0.7947	0.58808	0.42781	0.18808	0.02384			557	0.34959	0.23737	0.16482	0.08796	0.02639	0.01388	-0.00429
	425	0.9404	0.78808	0.58411	0.42517	0.18808	0.02252			558	0.35424	0.24053	0.16623	0.08935	0.0268	0.01527	-0.00289
	426	0.93377	0.78411	0.58013	0.42119	0.18543	0.02384			559	0.35889	0.24368	0.16762	0.09074	0.02722	0.01527	-0.00289
	427	0.92583	0.78013	0.57483	0.41854	0.18411	0.02252			560	0.36237	0.24605	0.17042	0.09074	0.02722	0.01527	-0.0015
	428	0.91921	0.77219	0.56954	0.41325	0.18146	0.02252			561	0.36585	0.24841	0.17181	0.09074	0.02722	0.01527	-0.00289
	429	0.91258	0.76556	0.56556	0.4106	0.18013	0.01987			562	0.3705	0.25157	0.17321	0.09215	0.02764	0.01527	-0.00289
	430	0.90464	0.75762	0.55894	0.40662	0.17881	0.02119			563	0.37398	0.25393	0.17461	0.09215	0.02764	0.01527	-0.0015
	431	0.89801	0.75232	0.55497	0.40265	0.17748	0.02119			564	0.37747	0.2563	0.1774	0.09354	0.02806	0.01668	-0.0015
	432	0.88742	0.74437	0.55232	0.4	0.17483	0.01987			565	0.38211	0.25946	0.1788	0.09354	0.02806	0.01668	-0.0015
	433	0.87947	0.73775	0.54305	0.3947	0.17219	0.01987			566	0.38676	0.26261	0.18159	0.09494	0.02848	0.01527	-9.29152e-05
	434	0.86887	0.7298	0.53907	0.39073	0.17086	0.01854			567	0.39024	0.26498	0.183	0.09494	0.02848	0.01668	-9.29152e-05
	435	0.86093	0.72185	0.53245	0.38675	0.16821	0.01854			568	0.39605	0.26892	0.18578	0.09634	0.0289	0.01807	-9.29152e-05
	436	0.84901	0.71391	0.52715	0.38278	0.16689	0.01722			569	0.39954	0.27128	0.18578	0.09774	0.02932	0.01807	-9.29152e-05
	437	0.83974	0.70596	0.52053	0.37748	0.16424	0.01722			570	0.40418	0.27444	0.18719	0.09774	0.02932	0.01807	0.0013
	438	0.83046	0.69669	0.51523	0.37086	0.16291	0.01722			571	0.40883	0.27759	0.18998	0.09774	0.02932	0.01947	-9.29152e-05
	439	0.82119	0.68742	0.50728	0.36689	0.16026	0.01722			572	0.41231	0.27996	0.19138	0.09774	0.02932	0.01807	-9.29152e-05
	440	0.81192	0.67815	0.50066	0.36291	0.15762	0.01722			573	0.41812	0.2839	0.19557	0.09913	0.02974	0.01947	-9.29152e-05
	441	0.8	0.6702	0.49404	0.35894	0.15629	0.01457			574	0.42276	0.28706	0.19557	0.10053	0.03016	0.02087	0.0013
	442	0.7894	0.66225	0.48609	0.35364	0.15099	0.01457			575	0.42741	0.29021	0.19836	0.10053	0.03016	0.01947	0.0013
	443	0.77748	0.65166	0.47815	0.34834	0.14967	0.01457			576	0.43322	0.29415	0.19977	0.10193	0.03058	0.01947	0.00269
	444	0.76689	0.64238	0.47285	0.34305	0.14702	0.01192			577	0.43786	0.29731	0.20116	0.10193	0.03058	0.02087	0.0013
	445	0.75762	0.63179	0.4649	0.33642	0.1457	0.01325			578	0.44251	0.30046	0.20535	0.10333	0.031	0.02087	0.0013
	446	0.74437	0.62119	0.45695	0.33113	0.14172	0.01192			579	0.44832	0.30441	0.20675	0.10333	0.031	0.01947	0.0013
	447	0.7351	0.61192	0.45166	0.32583	0.13907	0.0106			580	0.45296	0.30756	0.20955	0.10333	0.031	0.01947	0.0013
	448	0.72185	0.60265	0.44371	0.32185	0.13642	0.0106			581	0.45877	0.3115	0.21094	0.10473	0.03142	0.02087	0.00269
	449	0.71126	0.59205	0.43709	0.31523	0.13377	0.00927			582	0.46458	0.31545	0.21374	0.10473	0.03142	0.02226	0.00269
	450	0.69934	0.58411	0.42914	0.30993	0.12848	0.00795			583	0.46922	0.3186	0.21513	0.10612	0.03184	0.02087	0.0013
	451	0.69007	0.57483	0.42252	0.30331	0.12848	0.00795			584	0.47387	0.32176	0.21654	0.10612	0.03184	0.02226	0.0013
	452	0.67815	0.56556	0.41589	0.29934	0.12715	0.00662			585	0.47851	0.32491	0.21793	0.10612	0.03184	0.02087	0.0013
	453	0.66623	0.55629	0.40927	0.29536	0.12318	0.00662			586	0.48664	0.33043	0.22073	0.10753	0.03226	0.02087	0.0013
	454	0.6543	0.54834	0.40132	0.29007	0.12053	0.00662			587	0.49245	0.33437	0.22213	0.10753	0.03226	0.02087	0.00269
	455	0.64503	0.53642	0.3947	0.28344	0.11921	0.0053			588	0.49942	0.33911	0.22492	0.10892	0.03268	0.02087	0.00269
	456	0.63179	0.52583	0.38543	0.27815	0.11523	0.00265			589	0.50407	0.34226	0.22771	0.10892	0.03268	0.02087	0.00269
	457	0.62119	0.51788	0.38013	0.27417	0.11258	0.00265			590	0.51103	0.34699	0.22912	0.11031	0.03309	0.02087	0.00269
	458	0.60662	0.50861	0.37086	0.26623	0.10993	0.00265			591	0.51452	0.34936	0.23192	0.11031	0.03309	0.02226	0.00269
	459	0.59868	0.49801	0.36689	0.26225	0.10728	0.00132			592	0.52265	0.35488	0.2347	0.11311	0.03393	0.02226	0.00269
	460	0.58675	0.49007	0.36026	0.25695	0.10596	0.00265			593	0.52729	0.35803	0.23611	0.11172	0.03352	0.02226	0.00269
	461	0.57483	0.47947	0.35232	0.25166	0.10331	0.00265			594	0.53426	0.36276	0.2389	0.11031	0.03309	0.02226	0.0013
	462	0.56424	0.46887	0.34437	0.24503	0.10066	0.00132			595	0.54123	0.3675	0.2417	0.11311	0.03393	0.02226	0.0013
	463	0.55099	0.4596	0.33775	0.23974	0.09669	0			596	0.5482	0.37223	0.24449	0.11311	0.03393	0.02226	0.0013
	464	0.53907	0.44901	0.32848	0.23444	0.09536	0			597	0.55517	0.37696	0.24728	0.11451	0.03435	0.02226	0.0013
	465	0.5298	0.44238	0.3245	0.22914	0.09139	-0.00265			598	0.56214	0.38169	0.24869	0.11591	0.03477	0.02366	0.0013
	466	0.51788	0.43046	0.31523	0.22384	0.08874	-0.00265			599	0.56794	0.38563	0.25008	0.11731	0.03519	0.02226	0.0013
	467	0.50728	0.42252	0.30993	0.21854	0.08742	-0.00265			600	0.57607	0.39115	0.25288	0.11731	0.03519	0.02226	0.00269
	468	0.49536	0.41192	0.30066	0.21325	0.08477	-0.00265			601	0.58304	0.39589	0.25707	0.11731	0.03519	0.02366	0.0013
	469	0.48477	0.40265	0.29404	0.20795	0.08212	-0.0053			602	0.59001	0.40062	0.25986	0.1201	0.03603	0.02366	0.00269
	470	0.47285	0.3947	0.28742	0.20265	0.07947	-0.0053			603	0.59814	0.40614	0.26266	0.1187	0.03561	0.02366	0.0013
										604	0.60395	0.41008	0.26405	0.1201	0.03603	0.02366	0.00269
Fig. 3e	X(G)	Intensity			Fig. 3f	X(G)	Intensity			605	0.61208	0.4156	0.26825	0.1215	0.03645	0.02366	0.0013
		DMPO/•OOH-	DMPO/•OOH-+Mn/QD SAC				DMPO/•OH-	DMPO/•OH-+Mn/QD SAC		606	0.62021	0.42112	0.27105	0.1215	0.03645	0.02366	0.0013
	3460	-182.918	-525.432			3460	360.56	-83.0834		607	0.62718	0.42585	0.27384	0.1243	0.03729	0.02366	0.0013
	3460.1	-143.17	-491.526			3460.1	341.872	55.1461		608	0.63531	0.43137	0.27663	0.1243	0.03729	0.02506	0.0013
	3460.2	-106.076	-459.741			3460.2	321.524	176.637		609	0.64228	0.43611	0.27943	0.1243	0.03729	0.02646	0.0013
	3460.29	-71.6353	-430.077			3460.29	299.515	281.391		610	0.65041	0.44163	0.28082	0.12569	0.03771	0.02506	0.0013
	3460.39	-39.8477	-402.535			3460.39	275.846	369.405		611	0.65854	0.44715	0.28362	0.12708	0.03813	0.02506	0.00269
	3460.49	-10.7136	-377.113			3460.49	250.517	440.682		612	0.66667	0.45267	0.28782	0.12849	0.03855	0.02646	0.00269
	3460.59	15.7672	-353.813			3460.59	223.527	495.221		613	0.67596	0.45898	0.29201	0.13268	0.0398	0.02646	0.0013
	3460.68	39.5947	-332.635			3460.68	194.878	533.021		614	0.68293	0.46371	0.29481	0.13128	0.03938	0.02646	0.00269
	3460.78	60.7688	-313.577			3460.78	164.568	554.083		615	0.69106	0.46923	0.2976	0.13128	0.03938	0.02506	0.00269
	3460.88	79.2895	-296.641			3460.88	132.598	558.407		616	0.69686	0.47317	0.299	0.12988	0.03897	0.02506	0.0013
	3460.98	95.1569	-281.827			3460.98	98.9674	545.993		617	0.70732	0.48027	0.30319	0.13268	0.0398	0.02646	0.0013
	3461.08	108.371	-269.133			3461.08	63.6769	516.84		618	0.71545	0.48579	0.30598	0.13408	0.04022	0.02785	0.00269
	3461.17	118.932	-258.561			3461.17	26.7261	470.95		619	0.72242	0.49052	0.30878	0.13547	0.04064	0.02785	0.00269
	3461.27	5.15475	-251.108			3461.27	97.0341	391.06		620	0.73171	0.49683	0.31158	0.13547	0.04064	0.02646	0.00269
	3461.37	-53.0781	-430.398			3461.37	-13.054	259.919		621	0.73984	0.50235	0.31437	0.13688	0.04106	0.02785	0.0013
	3461.47	-40.1581	-478.079			3461.47	-170.705	61.7167		622	0.74564	0.50629	0.31717	0.13827	0.04148	0.02646	0.0013
	3461.56	-14.6664	-420.023			3461.56	-164.702	-82.8154		623	0.75377	0.51181	0.31997	0.13827	0.04148	0.02646	0.0013
	3461.66	162.129	-406.18			3461.66	-381.272	-155.855		624	0.7619	0.51733	0.32275	0.14107	0.04232	0.02785	0.0013
	3461.76	207.52	-294.181			3461.76	-547.934	-88.3392		625	0.76887	0.52207	0.32695	0.14107	0.04232	0.02785	0.0013
	3461.86	279.809	-212.559			3461.86	-516.107	-91.2964		626	0.77584	0.5268	0.32974	0.14386	0.04316	0.02785	0.0013
	3461.96	332.164	-297.723			3461.96	-479.218	-177.765		627	0.78513	0.53311	0.33114	0.14386	0.04316	0.02926	0.0013
	3462.05	308.51	-188.892			3462.05	-508.84	-207.829		628	0.79094	0.53705	0.33533	0.14526	0.04358	0.02785	0.0013
	3462.15	357.09	15.8698			3462.15	-534.418	-413.291		629	0.79791	0.54178	0.33813	0.14526	0.04358	0.02926	0.0013
	3462.25	345.342	8.1222			3462.25	-455.15	-505.373		630	0.80836	0.54888	0.34093	0.14666	0.044	0.03065	0.00269
	3462.35	366.556	128.754			3462.35	-400.933	-328.57		631	0.81417	0.55282	0.34372	0.14805	0.04441	0.02926	0.00269
	3462.44	368.442	168.56			3462.44	-325.969	-206.536		632	0.8223	0.55834	0.34791	0.14805	0.04441	0.02926	0.0013
	3462.54	260.212	174.99			3462.54	-496.547	-66.716		633	0.83043	0.56386	0.34931	0.14945	0.04484	0.02926	0.0013
	3462.64	332.806	153.427			3462.64	-486.977	-67.9094		634	0.83624	0.5678	0.3521	0.14945	0.04484	0.02926	0.00269
	3462.74	499.338	194.009			3462.74	-479.339	-236.431		635	0.84437	0.57333	0.3549	0.15085	0.04525	0.02926	0.00269
	3462.83	515.425	217.545			3462.83	-574.551	-106.866		636	0.85134	0.57806	0.3577	0.15085	0.04525	0.02926	0.0013
	3462.93	601.106	261.922			3462.93	-679.345	-36.0171		637	0.8583	0.58279	0.35909	0.15085	0.04525	0.02926	-9.29152e-05
	3463.03	758.487	191.06			3463.03	-571.086	50.8732		638	0.86643	0.58831	0.36189	0.15224	0.04567	0.02785	-9.29152e-05
	3463.13	790.101	148.475			3463.13	-418.545	98.9408		639	0.87224	0.59225	0.36469	0.15365	0.04609	0.02785	-9.29152e-05
	3463.23	637.654	96.9868			3463.23	-260.162	250.044		640	0.87921	0.59698	0.36748	0.15504	0.04651	0.02926	-0.0015
	3463.32	353.339	152.58			3463.32	-232.883	402.853		641	0.88734	0.6025	0.37167	0.15504	0.04651	0.03065	0.0013
	3463.42	315.754	265.951			3463.42	-143.59	504.266		642	0.89315	0.60645	0.37308	0.15643	0.04693	0.03065	-9.29152e-05
	3463.52	252.734	274.838			3463.52	20.7279	566.148		643	0.90244	0.61276	0.37587	0.15784	0.04735	0.03065	0.0013
	3463.62	101.392	195.641			3463.62	155.262	508.42		644	0.90941	0.61749	0.37866	0.15784	0.04735	0.03065	-9.29152e-05
	3463.71	132.813	177.328			3463.71	200.245	455.545		645	0.91521	0.62143	0.38006	0.15784	0.04735	0.03065	-9.29152e-05
	3463.81	172.772	303.613			3463.81	210.706	432.107		646	0.92102	0.62537	0.38286	0.15923	0.04777	0.03065	-9.29152e-05
	3463.91	74.0662	407.084			3463.91	316.132	445.929		647	0.92799	0.63011	0.38566	0.16063	0.04819	0.03204	0.00269
	3464.01	-21.7012	348.071			3464.01	358.571	435.744		648	0.93496	0.63484	0.38844	0.16063	0.04819	0.03204	0.0013
	3464.11	-69.5043	272.493			3464.11	352.233	382.984		649	0.94077	0.63878	0.38985	0.16063	0.04819	0.03204	-9.29152e-05
	3464.2	-193.872	228.296			3464.2	434.295	362.297		650	0.94541	0.64193	0.39264	0.16203	0.04861	0.03065	0.0013
	3464.3	-184.768	198.243			3464.3	360.044	190.607		651	0.95122	0.64588	0.39404	0.16203	0.04861	0.03204	-9.29152e-05
	3464.4	20.0937	437.448			3464.4	352.388	107.201		652	0.95703	0.64982	0.39544	0.16482	0.04945	0.03204	-9.29152e-05
	3464.5	76.2532	515.674			3464.5	599.758	-16.1434		653	0.96167	0.65298	0.39683	0.16343	0.04903	0.03065	-9.29152e-05
	3464.59	68.1793	527.373			3464.59	719.087	-34.6928		654	0.96632	0.65613	0.39823	0.16482	0.04945	0.03065	-9.29152e-05
	3464.69	268.942	575.84			3464.69	700.749	71.0628		655	0.97096	0.65928	0.40102	0.16482	0.04945	0.03065	-0.0015
	3464.79	306.111	524.691			3464.79	612.323	53.3672		656	0.97445	0.66165	0.40382	0.16623	0.04987	0.03065	-9.29152e-05
	3464.89	330.388	481.845			3464.89	464.455	67.9489		657	0.97793	0.66402	0.40521	0.16623	0.04987	0.03065	-9.29152e-05
	3464.99	345.476	437.189			3464.99	386.63	51.1649		658	0.97909	0.6648	0.40521	0.16623	0.04987	0.03204	-9.29152e-05
	3465.08	341.911	437.542			3465.08	147.375	127.314		659	0.98258	0.66717	0.40662	0.16623	0.04987	0.03204	-9.29152e-05
	3465.18	515.356	411.488			3465.18	154.367	156.108		660	0.98606	0.66954	0.40801	0.16762	0.05029	0.03204	0.0013
	3465.28	668.859	278.941			3465.28	133.8	130.687		661	0.99071	0.67269	0.40941	0.16901	0.0507	0.03204	-9.29152e-05
	3465.38	756.252	33.1377			3465.38	125.847	49.0594		662	0.99303	0.67427	0.40801	0.16901	0.0507	0.03204	0.0013
	3465.47	764.188	-140.325			3465.47	-59.0254	-56.3056		663	0.99419	0.67506	0.40941	0.16901	0.0507	0.03345	0.0013
	3465.57	561.629	-260.764			3465.57	-351.274	-7.86768		664	0.99768	0.67742	0.41081	0.17042	0.05113	0.03345	0.0013
	3465.67	435.861	-382.866			3465.67	-446.302	197.946		665	0.99884	0.67821	0.41081	0.16901	0.0507	0.03345	0.0013
	3465.77	398.381	-341.11			3465.77	-360.812	261.57		666	1	0.679	0.40941	0.16901	0.0507	0.03345	0.0013
	3465.86	310.6	-354.532			3465.86	-266.325	266.695		667	1	0.679	0.41081	0.16901	0.0507	0.03204	-9.29152e-05
	3465.96	142.76	-378.375			3465.96	-300.706	221.118		668	0.99884	0.67821	0.41081	0.16901	0.0507	0.03345	-9.29152e-05
	3466.06	186.986	-383.748			3466.06	-323.291	128.129		669	1	0.679	0.40941	0.16762	0.05029	0.03345	-9.29152e-05
	3466.16	78.5536	-414.905			3466.16	-355.973	8.23678		670	0.99652	0.67663	0.40662	0.16623	0.04987	0.03204	-0.0015
	3466.26	-11.6886	-499.332			3466.26	-279.766	-78.7815		671	0.99303	0.67427	0.40521	0.16623	0.04987	0.03065	-0.0015
	3466.35	28.9811	-641.269			3466.35	-105.745	-170.933		672	0.99303	0.67427	0.40521	0.16623	0.04987	0.02926	-0.0015
	3466.45	136.217	-678.476			3466.45	-136.206	-197.812		673	0.99071	0.67269	0.40382	0.16343	0.04903	0.03065	-0.0015
	3466.55	133.602	-527.647			3466.55	-85.4376	-252.828		674	0.98955	0.6719	0.40243	0.16343	0.04903	0.02926	-0.0015
	3466.65	244.604	-357.242			3466.65	-49.2587	-355.239		675	0.98606	0.66954	0.40243	0.16482	0.04945	0.03065	-9.29152e-05
	3466.74	386.533	-103.044			3466.74	135.17	-386.564		676	0.98258	0.66717	0.39823	0.16482	0.04945	0.02926	-0.0015
	3466.84	288.916	-29.3944			3466.84	338.608	-395.112		677	0.97561	0.66244	0.39683	0.16063	0.04819	0.02926	-0.0015
	3466.94	220.44	131.542			3466.94	292.406	-288.505		678	0.97561	0.66244	0.39683	0.16343	0.04903	0.02926	-0.0015
	3467.04	194.273	244.109			3467.04	318.743	-155.756		679	0.97096	0.65928	0.39544	0.16203	0.04861	0.02926	-0.0015
	3467.14	-10.6042	261.5			3467.14	358.422	-109.414		680	0.96516	0.65534	0.39264	0.16063	0.04819	0.02926	-0.0015
	3467.23	-24.6552	378.653			3467.23	496.327	-36.38		681	0.95935	0.6514	0.38844	0.16063	0.04819	0.02926	-0.0015
	3467.33	6.64688	426.227			3467.33	661.197	-134.815		682	0.95354	0.64746	0.38844	0.15923	0.04777	0.02785	-0.0015
	3467.43	185.366	342.179			3467.43	758.821	-157.799		683	0.94774	0.64351	0.38566	0.15784	0.04735	0.02785	-0.0015
	3467.53	296.439	355.727			3467.53	875.924	-333.807		684	0.94077	0.63878	0.38286	0.15643	0.04693	0.02926	-0.0015
	3467.62	126.384	380.869			3467.62	780.936	-441.458		685	0.93148	0.63247	0.37866	0.15504	0.04651	0.02785	-0.0015
	3467.72	-5.29952	440.236			3467.72	730.677	-484.625		686	0.92334	0.62695	0.37447	0.15365	0.04609	0.02646	-0.00289
	3467.82	-98.5091	457.866			3467.82	646.866	-413.909		687	0.91638	0.62222	0.37028	0.15365	0.04609	0.02646	-0.00289
	3467.92	-174.067	469.599			3467.92	542.594	-196.776		688	0.90941	0.61749	0.37028	0.15085	0.04525	0.02646	-0.0015
	3468.02	-209.589	378.484			3468.02	505.393	-31.513		689	0.90012	0.61118	0.36469	0.14945	0.04484	0.02506	-0.00429
	3468.11	-187.112	310.111			3468.11	441.469	69.5734		690	0.88966	0.60408	0.36329	0.14805	0.04441	0.02646	-0.00289
	3468.21	-138.658	163.749			3468.21	408.406	291.2		691	0.88269	0.59935	0.35909	0.14666	0.044	0.02506	-0.00289
	3468.31	-200.469	86.382			3468.31	319.533	361.59		692	0.8734	0.59304	0.35351	0.14386	0.04316	0.02506	-0.00429
	3468.41	-213.233	-3.52365			3468.41	224.434	342.53		693	0.86179	0.58515	0.34931	0.14246	0.04274	0.02506	-0.00429
	3468.5	-278.405	-42.801			3468.5	120.748	324.479		694	0.8525	0.57885	0.34652	0.14246	0.04274	0.02366	-0.00429
	3468.6	-264.774	-10.0157			3468.6	52.2744	271.207		695	0.84437	0.57333	0.34232	0.14107	0.04232	0.02506	-0.0015
	3468.7	-243.298	-44.1741			3468.7	52.4711	316.58		696	0.83508	0.56702	0.33952	0.13827	0.04148	0.02366	-0.00289
	3468.8	-320.133	109.278			3468.8	-73.8734	365.416		697	0.82462	0.55992	0.33394	0.13827	0.04148	0.02366	-0.00289
	3468.9	-362.964	223.119			3468.9	-157.743	380.399		698	0.81301	0.55203	0.33114	0.13688	0.04106	0.02366	-0.00289
	3468.99	-292.183	285.032			3468.99	-160.975	278.032		699	0.80139	0.54415	0.32695	0.13547	0.04064	0.02366	-0.00429
	3469.09	-190.513	292.641			3469.09	-157.61	198.668		700	0.79094	0.53705	0.31997	0.13408	0.04022	0.02226	-0.00429
	3469.19	-114.5	364.941			3469.19	-203.315	159.256		701	0.77933	0.52916	0.31717	0.13128	0.03938	0.02087	-0.00429
	3469.29	-60.0697	452.386			3469.29	-358.932	183.015		702	0.76771	0.52128	0.31158	0.12988	0.03897	0.02087	-0.00429
	3469.38	-65.3483	605.855			3469.38	-378.862	96.097		703	0.75494	0.5126	0.30739	0.12708	0.03813	0.02087	-0.00289
	3469.48	-27.1591	553.864			3469.48	-299.246	-71.8498		704	0.74448	0.5055	0.30179	0.12569	0.03771	0.02226	-0.00289
	3469.58	136.519	626.345			3469.58	-152.507	-144.464		705	0.73287	0.49762	0.2976	0.12569	0.03771	0.02087	-0.00289
	3469.68	196.22	690.026			3469.68	61.4319	-149.277		706	0.72125	0.48973	0.2934	0.1243	0.03729	0.02087	-0.00289
	3469.78	146.098	735.76			3469.78	144.279	-109.989		707	0.70848	0.48106	0.28782	0.1215	0.03645	0.02087	-0.00289
	3469.87	26.2955	942.519			3469.87	193.169	-138.555		708	0.6957	0.47238	0.28223	0.1187	0.03561	0.02087	-0.0015
	3469.97	-3.26477	1019.91			3469.97	237.742	-207.942		709	0.68409	0.4645	0.27663	0.11731	0.03519	0.01947	-0.00289
	3470.07	122.09	1081.57			3470.07	220.647	-173.126		710	0.67131	0.45582	0.27384	0.11591	0.03477	0.01947	-0.00429
	3470.17	330.378	1089.76			3470.17	93.7778	-176.368		711	0.6597	0.44793	0.26825	0.11311	0.03393	0.01807	-0.00429
	3470.26	399.801	998.855			3470.26	2.20177	-189.478		712	0.64692	0.43926	0.26127	0.11311	0.03393	0.01807	-0.00429
	3470.36	451.443	852.906			3470.36	-44.355	-227.35		713	0.63531	0.43137	0.25707	0.11031	0.03309	0.01947	-0.00429
	3470.46	454.431	803.781			3470.46	54.8917	-149.471		714	0.62137	0.42191	0.25008	0.10753	0.03226	0.01668	-0.00289
	3470.56	347.808	835.878			3470.56	47.0735	-164.428		715	0.61092	0.41481	0.24728	0.10612	0.03184	0.01668	-0.00429
	3470.66	169.3	906.899			3470.66	-16.424	-328.358		716	0.59814	0.40614	0.2417	0.10333	0.031	0.01668	-0.00429
	3470.75	-13.5335	950.645			3470.75	-175.439	-317.059		717	0.58653	0.39825	0.23611	0.10333	0.031	0.01668	-0.00289
	3470.85	-138.332	836.788			3470.85	-264.096	-275.292		718	0.57143	0.388	0.23192	0.10053	0.03016	0.01527	-0.00289
	3470.95	-146.805	726.305			3470.95	-267.809	-282.527		719	0.56098	0.3809	0.22771	0.09913	0.02974	0.01527	-0.00289
	3471.05	-10.5495	599.815			3471.05	-174.727	-186.848		720	0.54936	0.37302	0.22213	0.09774	0.02932	0.01527	-0.00429
	3471.14	158.172	605.251			3471.14	-225.455	-135.694		721	0.53891	0.36592	0.21933	0.09634	0.0289	0.01527	-0.00289
	3471.24	279.873	504.201			3471.24	-277.023	-138.175		722	0.52729	0.35803	0.21374	0.09494	0.02848	0.01527	-0.0015
	3471.34	409.56	384.998			3471.34	-233.384	-233.588		723	0.51684	0.35093	0.20955	0.09215	0.02764	0.01388	-0.00289
	3471.44	526.7	233.244			3471.44	-278.483	-276.987		724	0.50407	0.34226	0.20256	0.09074	0.02722	0.01388	-0.00289
	3471.53	575.226	44.3325			3471.53	-247.925	-228.263		725	0.49361	0.33516	0.19977	0.08935	0.0268	0.01388	-0.00289
	3471.63	485.361	-146.635			3471.63	-139.251	-191.909		726	0.48316	0.32807	0.19697	0.08796	0.02639	0.01388	-0.00289
	3471.73	407.856	-235.231			3471.73	133.922	-141.783		727	0.47271	0.32097	0.19278	0.08655	0.02597	0.01388	-0.00289
	3471.83	378.227	-513.42			3471.83	363.079	42.1288		728	0.46225	0.31387	0.18719	0.08376	0.02513	0.01249	-0.00289
	3471.93	349.317	-615.314			3471.93	493.089	284.566		729	0.44948	0.3052	0.18159	0.08376	0.02513	0.01108	-0.00289
	3472.02	341.6	-639.914			3472.02	655.826	437.742		730	0.44135	0.29967	0.1788	0.08376	0.02513	0.01108	-0.00289
	3472.12	252.217	-780.797			3472.12	673.393	463.146		731	0.42857	0.291	0.17181	0.07816	0.02345	0.01249	-0.0015
	3472.22	267.938	-676.819			3472.22	718.175	433.521		732	0.42044	0.28548	0.17042	0.07957	0.02387	0.01249	-0.00289
	3472.32	269.271	-539.509			3472.32	778.439	276.699		733	0.40999	0.27838	0.16623	0.07677	0.02303	0.01249	-9.29152e-05
	3472.41	375.849	-344.979			3472.41	787.617	115.106		734	0.39954	0.27128	0.16203	0.07538	0.02261	0.01108	-0.0015
	3472.51	553.48	-212.285			3472.51	878.218	98.0131		735	0.38908	0.26419	0.15784	0.07397	0.02219	0.01108	-0.00289
	3472.61	601.108	-160.876			3472.61	893.558	13.259		736	0.38095	0.25867	0.15224	0.07258	0.02177	0.00969	-0.00429
	3472.71	676.317	-34.4359			3472.71	788.524	-16.3724		737	0.3705	0.25157	0.14945	0.07118	0.02136	0.01108	-0.00289
	3472.81	700.18	236.121			3472.81	752.372	-0.21398		738	0.36237	0.24605	0.14526	0.07118	0.02136	0.00969	-0.0015
	3472.9	744.557	476.721			3472.9	588.916	-34.0864		739	0.35308	0.23974	0.14246	0.06978	0.02093	0.00969	-9.29152e-05
	3473	683.729	587.18			3473	514.608	-5.66145		740	0.34379	0.23343	0.13966	0.06699	0.0201	0.00969	-9.29152e-05
	3473.1	647.949	516.53			3473.1	281.375	9.57406		741	0.33449	0.22712	0.13408	0.06419	0.01926	0.00969	-0.0015
	3473.2	622.685	308.27			3473.2	124.548	-95.0499		742	0.32636	0.2216	0.12849	0.0628	0.01884	0.00829	-0.00429
	3473.29	660.9	210.238			3473.29	36.8573	-147.986		743	0.31707	0.21529	0.12569	0.0628	0.01884	0.00829	-0.00429
	3473.39	764.214	288.095			3473.39	36.2682	-182.983		744	0.3101	0.21056	0.1243	0.06139	0.01842	0.00689	-0.00429
	3473.49	857.213	339.342			3473.49	-77.3092	-188.771		745	0.30081	0.20425	0.1201	0.06	0.018	0.00689	-0.00429
	3473.59	806.242	272.53			3473.59	-112.287	-234.161		746	0.29384	0.19952	0.1187	0.06	0.018	0.00689	-0.00289
	3473.69	812.009	156.743			3473.69	-144.14	-201.304		747	0.28571	0.194	0.11451	0.05861	0.01758	0.00829	-0.0015
	3473.78	828.726	51.648			3473.78	-160.723	-112.186		748	0.27758	0.18848	0.11031	0.0572	0.01716	0.00689	-0.00289
	3473.88	753.621	-45.858			3473.88	-17.4797	32.9987		749	0.27178	0.18454	0.10753	0.05581	0.01674	0.00549	-0.00289
	3473.98	802.216	-134.269			3473.98	56.6561	79.9005		750	0.26249	0.17823	0.10333	0.05581	0.01674	0.00549	-0.00289
	3474.08	828.85	-280.844			3474.08	23.7388	132.888		751	0.25552	0.1735	0.10193	0.05301	0.0159	0.00689	-0.00289
	3474.17	881.57	-563.385			3474.17	-18.7078	214.656		752	0.24971	0.16955	0.09913	0.05301	0.0159	0.00549	-0.00429
	3474.27	805.34	-643.968			3474.27	-104.898	198.115		753	0.24274	0.16482	0.09774	0.05161	0.01548	0.00549	-0.00289
	3474.37	925.102	-622.691			3474.37	26.3702	88.4904		754	0.2381	0.16167	0.09634	0.05022	0.01507	0.0041	-0.00289
	3474.47	872.621	-425.33			3474.47	85.8866	-35.2134		755	0.23113	0.15693	0.09215	0.05022	0.01507	0.00549	-0.00289
	3474.56	899.292	-195.625			3474.56	200.044	-172.602		756	0.22532	0.15299	0.08796	0.04882	0.01464	0.00269	-0.00289
	3474.66	997.338	3.08394			3474.66	242.599	-258.06		757	0.21835	0.14826	0.08655	0.04742	0.01423	0.00269	-0.00289
	3474.76	1128.89	153.121			3474.76	288.497	-270.892		758	0.21254	0.14432	0.08376	0.04603	0.01381	0.00269	-0.00429
	3474.86	1247.01	228.49			3474.86	356.565	-184.916		759	0.2079	0.14116	0.08096	0.04323	0.01297	0.0041	-0.0015
	3474.96	1197.81	305.637			3474.96	302.102	-233.864		760	0.20209	0.13722	0.07816	0.04462	0.01339	0.0041	-0.00429
	3475.05	1154.65	437.615			3475.05	298.283	-218.585		761	0.19861	0.13485	0.07677	0.04603	0.01381	0.0041	-0.00289
	3475.15	1228.93	563.482			3475.15	334.489	-254.528		762	0.1928	0.13091	0.07397	0.04462	0.01339	0.00269	-0.00429
	3475.25	1193.72	587.508			3475.25	247.225	-218.968		763	0.18583	0.12618	0.07118	0.04462	0.01339	0.00269	-0.00289
	3475.35	1035.93	497.114			3475.35	195.165	-182.77		764	0.18118	0.12302	0.06978	0.04323	0.01297	0.00269	-0.00289
	3475.44	981.816	428.906			3475.44	198.108	-250.753		765	0.17654	0.11987	0.06839	0.04043	0.01213	0.0041	-0.00429
	3475.54	986.159	392.228			3475.54	252.384	-280.939		766	0.17073	0.11593	0.06699	0.04043	0.01213	0.00269	-0.00429
	3475.64	1070.65	402.895			3475.64	319.149	-82.3473		767	0.16841	0.11435	0.06419	0.03904	0.01171	0.00269	-0.00429
	3475.74	1131.64	526.769			3475.74	414.153	-21.3128		768	0.1626	0.11041	0.0628	0.03904	0.01171	0.0013	-0.00429
	3475.84	1270.42	662.338			3475.84	339.045	1.83643		769	0.15912	0.10804	0.06139	0.03904	0.01171	0.0013	-0.00289
	3475.93	1275.64	717.911			3475.93	314.487	27.63		770	0.15331	0.1041	0.05861	0.03764	0.01129	0.0013	-0.00289
	3476.03	1375.08	679.19			3476.03	191.276	137.702		771	0.15099	0.10252	0.05581	0.03624	0.01087	-9.29152e-05	-0.00289
	3476.13	1517.36	743.033			3476.13	168.31	216.913		772	0.14634	0.09937	0.05581	0.03484	0.01045	0.0013	-0.00429
	3476.23	1569.24	648.21			3476.23	165.973	287.175		773	0.14053	0.09542	0.05301	0.03484	0.01045	0.0013	-0.00429
	3476.32	1727.43	495.722			3476.32	21.4144	309.632		774	0.13937	0.09463	0.05301	0.03624	0.01087	0.00269	-0.00289
	3476.42	1756.62	298.679			3476.42	-159.623	383.952		775	0.13705	0.09306	0.05161	0.03624	0.01087	0.00269	-0.00289
	3476.52	1783.06	291.324			3476.52	-187.522	460.693		776	0.13124	0.08911	0.05022	0.03624	0.01087	0.0013	-0.00289
	3476.62	1737.53	470.668			3476.62	-185.079	334.553		777	0.12892	0.08754	0.04882	0.03484	0.01045	0.00269	-0.00289
	3476.72	1794.35	474.693			3476.72	-133.345	206.017		778	0.1266	0.08596	0.04882	0.03764	0.01129	0.0013	-0.0015
	3476.81	1623.05	434.047			3476.81	-84.7924	116.782		779	0.12311	0.08359	0.04742	0.03484	0.01045	0.0041	-9.29152e-05
	3476.91	1549.13	369.465			3476.91	117.592	118.194		780	0.12079	0.08202	0.04603	0.03484	0.01045	0.00269	-0.0015
	3477.01	1524.38	405.165			3477.01	312.063	93.7511		781	0.11731	0.07965	0.04323	0.03345	0.01003	0.0013	-0.00289
	3477.11	1320.36	450.048			3477.11	415.574	111.034		782	0.11382	0.07728	0.04462	0.03345	0.01003	0.0013	-0.0015
	3477.2	1202.04	461.634			3477.2	619.796	57.7013		783	0.1115	0.07571	0.04184	0.03345	0.01003	0.00269	-0.0015
	3477.3	1032	540.999			3477.3	826.744	18.5081		784	0.10918	0.07413	0.04184	0.03345	0.01003	0.00269	-9.29152e-05
	3477.4	1017.81	619.199			3477.4	969.801	92.1491		785	0.10569	0.07176	0.03904	0.03345	0.01003	0.0013	-0.0015
	3477.5	1170.3	610.692			3477.5	1135.95	84.7071		786	0.10337	0.07019	0.03904	0.03204	0.00961	-9.29152e-05	-0.00289
	3477.6	1107.54	567.26			3477.6	1301.91	119.83		787	0.10105	0.06861	0.03764	0.02926	0.00878	0.0013	-0.00289
	3477.69	1014.62	656.302			3477.69	1365.62	-72.2346		788	0.09756	0.06624	0.03624	0.02785	0.00836	-0.0015	-0.00289
	3477.79	1048.41	678.655			3477.79	1343	-242.828		789	0.0964	0.06546	0.03624	0.03065	0.0092	0.0013	-0.00289
	3477.89	1157.11	757.732			3477.89	1193.62	-355.608		790	0.09524	0.06467	0.03484	0.03065	0.0092	0.00269	-0.00289
	3477.99	1280.02	849.123			3477.99	1044.44	-368.37		791	0.09175	0.0623	0.03345	0.02926	0.00878	-9.29152e-05	-0.0015
	3478.08	1280.29	999.887			3478.08	872.692	-495.65		792	0.08943	0.06072	0.03204	0.02785	0.00836	-0.0015	-0.00289
	3478.18	1363.62	1083.49			3478.18	728.105	-600.431		793	0.08827	0.05993	0.03065	0.02785	0.00836	0.0013	-0.00289
	3478.28	1485.95	1048.72			3478.28	494.48	-698.025		794	0.08479	0.05757	0.02926	0.02785	0.00836	-9.29152e-05	-0.00429
	3478.38	1571.7	948.758			3478.38	190.697	-727.789		795	0.08246	0.05599	0.03065	0.02785	0.00836	-9.29152e-05	-0.00289
	3478.48	1529.34	1057.2			3478.48	-19.3473	-742.521		796	0.0813	0.0552	0.02785	0.02646	0.00794	-9.29152e-05	-0.00289
	3478.57	1511.99	1011.16			3478.57	-248.743	-705.355		797	0.07898	0.05363	0.02785	0.02506	0.00752	-9.29152e-05	-0.00289
	3478.67	1541.05	843.662			3478.67	-549.147	-719.741		798	0.07898	0.05363	0.02785	0.02646	0.00794	-9.29152e-05	-0.00429
	3478.77	1528.8	790.227			3478.77	-660.775	-692.902		799	0.07666	0.05205	0.02506	0.02646	0.00794	0.0013	-0.00429
	3478.87	1520.52	723.05			3478.87	-660.237	-809.249		800	0.07782	0.05284	0.02506	0.02646	0.00794	0.0013	-0.00289
	3478.96	1568.15	534.466			3478.96	-587.462	-952.842
	3479.06	1563.52	336.063			3479.06	-486.701	-929.453
	3479.16	1479.1	376.533			3479.16	-244.46	-768.795		Fig. 3h	Normalized FL Intensity
	3479.26	1426.65	476.405			3479.26	-19.2996	-661.186			PBS	H2O2	H2O2 + [Mn]=0.25 ng/µL	H2O2 + [Mn]=0.50 ng/µL	H2O2 + [Mn]=1.25 ng/µL	H2O2 + [Mn]=2.50 ng/µL
	3479.35	1408.47	442.029			3479.35	118.632	-719.093			0.74012	1.13033	0.85093	0.36342	0.07975	0.01418
	3479.45	1197.06	398.47			3479.45	257.16	-737.491			0.76678	1.06385	1.06382	0.27913	0.08562	0.00749
	3479.55	1166.13	420.802			3479.55	509.689	-667.37			0.64595	0.90435	0.93244	0.22726	0.09448	0.00886
	3479.65	1324.05	521.374			3479.65	539.107	-482.394			0.8133	0.84655	0.98721	0.24923	0.07649	0.00597
	3479.75	1400.16	521.569			3479.75	530.102	-340.483			0.85256	1.05493	0.8176	0.33461	0.09191	0.0084
	3479.84	1510.21	525.21			3479.84	650.39	-409.32
	3479.94	1448.63	583.042			3479.94	616.425	-335.097
	3480.04	1468.86	583.203			3480.04	296.947	-400.659
	3480.14	1520.19	541.398			3480.14	156.727	-280.064
	3480.23	1682.06	664.787			3480.23	105.575	-187.637
	3480.33	1684.04	729.757			3480.33	86.139	-133.219
	3480.43	1711.33	666.003			3480.43	22.9483	-114.225
	3480.53	1860	543.484			3480.53	-132.402	-79.783
	3480.63	2045.26	500.711			3480.63	-365.168	-66.0628
	3480.72	2140.47	548.926			3480.72	-544.87	-133.067
	3480.82	2341.64	679.733			3480.82	-624.856	-192.436
	3480.92	2589.27	630.93			3480.92	-691.012	-215.843
	3481.02	2802.36	568.979			3481.02	-821.994	-240.595
	3481.11	2968.23	458.476			3481.11	-810.562	-278.201
	3481.21	3055.57	198.546			3481.21	-949.389	-334.459
	3481.31	3188.44	80.4744			3481.31	-968.591	-348.665
	3481.41	3213.29	55.7306			3481.41	-877.851	-345.2
	3481.51	3174.94	-59.5179			3481.51	-878.963	-222.746
	3481.6	3120.92	-168.604			3481.6	-843.292	-381.573
	3481.7	3016.42	-197.09			3481.7	-724.873	-475.177
	3481.8	2927.55	-126.732			3481.8	-680.66	-416.868
	3481.9	3069.52	16.5456			3481.9	-710.579	-335.855
	3481.99	3250.04	205.33			3481.99	-868.259	-339.153
	3482.09	3191.49	183.035			3482.09	-849.162	-198.694
	3482.19	3293.17	160.782			3482.19	-753.716	-40.4627
	3482.29	3326.4	244.689			3482.29	-607.764	-7.95959
	3482.39	3374.27	166.483			3482.39	-573.797	-112.606
	3482.48	3389.65	349.083			3482.48	-438.592	-78.155
	3482.58	3442.87	550.094			3482.58	-389.035	-191.442
	3482.68	3474.49	579.521			3482.68	-350.516	-98.1772
	3482.78	3613.58	616.139			3482.78	-317.04	99.7568
	3482.87	3836.67	686.633			3482.87	-374.914	71.0226
	3482.97	4153.56	819.873			3482.97	-171.908	-3.59709
	3483.07	4442.6	1056.17			3483.07	46.4716	37.1714
	3483.17	4724.17	1030.93			3483.17	222.504	145.656
	3483.26	4757.72	995.094			3483.26	294.738	205.703
	3483.36	4875.44	1009.42			3483.36	300.682	260.632
	3483.46	4919.44	854.388			3483.46	442.463	236.689
	3483.56	5046.02	792.674			3483.56	537.919	172.001
	3483.66	5239.05	728.502			3483.66	637.277	107.294
	3483.75	5244.72	727.874			3483.75	626.299	138.808
	3483.85	5241.76	934.24			3483.85	574.596	258.647
	3483.95	5325.43	1137.67			3483.95	621.72	315.359
	3484.05	5479.17	1186.31			3484.05	577.213	419.155
	3484.14	5607.56	1125.32			3484.14	355.165	484.489
	3484.24	5762.3	1090.92			3484.24	121.013	484.108
	3484.34	6029.08	1336.26			3484.34	-88.0955	604.088
	3484.44	6245.45	1423.18			3484.44	-84.5813	717.153
	3484.54	6548	1545.29			3484.54	-20.4806	684.093
	3484.63	6765.59	1690.75			3484.63	10.1345	364.108
	3484.73	7004.44	1715.07			3484.73	-82.7172	243.211
	3484.83	7232.95	1859.48			3484.83	-192.028	260.23
	3484.93	7557.51	1957.93			3484.93	-168.632	271.467
	3485.02	8072.56	1922.22			3485.02	-77.0554	531.283
	3485.12	8506.91	2022.51			3485.12	-62.7344	531.561
	3485.22	8881.2	2113.22			3485.22	7.30016	377.584
	3485.32	9353.3	2212.43			3485.32	61.2435	441.935
	3485.42	9781.11	2340.93			3485.42	197.833	446.64
	3485.51	10196	2444.89			3485.51	429.877	301.075
	3485.61	10670	2875.52			3485.61	769.588	194.77
	3485.71	11316	3152.38			3485.71	1393.19	91.0826
	3485.81	11995	3309.58			3485.81	2184.06	-40.246
	3485.9	12625.5	3498.17			3485.9	3059.97	-85.9034
	3486	13182.3	3716.91			3486	4206.79	133.03
	3486.1	13786	3981.83			3486.1	5865.42	525.057
	3486.2	14488.9	4338.86			3486.2	8079.2	978.282
	3486.3	15202.1	4361.82			3486.3	10657.2	1561.46
	3486.39	15911.2	4494.65			3486.39	13501.9	2115.95
	3486.49	16645.6	4728.08			3486.49	16635.1	2880.2
	3486.59	17510.7	5091.48			3486.59	19842.9	3504.63
	3486.69	18642.9	5648.27			3486.69	22939	4162.56
	3486.78	19743.7	5988.13			3486.78	25754.7	4648.53
	3486.88	20957.7	6152.2			3486.88	28135.8	5165.8
	3486.98	22287.7	6289.34			3486.98	29778.9	5409.34
	3487.08	23823.7	6602.14			3487.08	30481.6	5653.9
	3487.18	25449.6	7008.6			3487.18	30039.8	5692.57
	3487.27	27203.6	7482.42			3487.27	28467.3	5594.31
	3487.37	28926.3	7945.42			3487.37	25684.2	5288.12
	3487.47	30695.4	8532.35			3487.47	21723.3	4559.13
	3487.57	32581.1	9239.04			3487.57	16831	3631.71
	3487.66	34714.9	9872.58			3487.66	11205.5	2482.55
	3487.76	36953.4	10486.8			3487.76	5180.84	1264.01
	3487.86	39249.2	11300.4			3487.86	-1228.2	91.2153
	3487.96	41778.3	11958.4			3487.96	-7545.47	-1107.6
	3488.05	44236.1	12475.3			3488.05	-13442.4	-2258.04
	3488.15	46655.8	13072.6			3488.15	-18870.9	-3381.35
	3488.25	49006.2	13728			3488.25	-23450.5	-4362.95
	3488.35	51360.5	14249.5			3488.35	-27001.1	-5030.51
	3488.45	53418.8	14729.7			3488.45	-29338.4	-5393.82
	3488.54	55137.9	15206.1			3488.54	-30442.3	-5445.88
	3488.64	56447.3	15590.3			3488.64	-30486.7	-5307.67
	3488.74	57418.7	15819.4			3488.74	-29644.7	-5195.09
	3488.84	57880	15955.2			3488.84	-27853.8	-4776.54
	3488.93	57787.1	15952.7			3488.93	-25492	-4311.91
	3489.03	57208.5	15667.6			3489.03	-22567.2	-3707.84
	3489.13	55962.8	15122.2			3489.13	-19261.4	-3191.3
	3489.23	54104.4	14468			3489.23	-15842	-2523.66
	3489.33	51709.9	13755.9			3489.33	-12650.4	-2018.12
	3489.42	48723.7	13019.1			3489.42	-9813.15	-1463.42
	3489.52	45103.5	12139.9			3489.52	-7410.59	-861.86
	3489.62	41052.8	11202.4			3489.62	-5296.03	-368.574
	3489.72	36797.5	10167.7			3489.72	-3611.66	-84.5276
	3489.81	32645.7	9042.6			3489.81	-2369.54	107.954
	3489.91	28404	7903.67			3489.91	-1447.08	297.282
	3490.01	24243.8	6769.02			3490.01	-807.282	502.178
	3490.11	20402.4	5658.14			3490.11	-470.185	647.861
	3490.21	16833.7	4691.06			3490.21	-260.573	654.649
	3490.3	13614.9	3612.94			3490.3	9.84616	614.883
	3490.4	10566.9	2784.44			3490.4	131.565	491.841
	3490.5	7798.66	2031.2			3490.5	200.983	385.278
	3490.6	5156.07	1209.58			3490.6	287.303	231.214
	3490.69	2488.63	421.853			3490.69	341.789	92.649
	3490.79	-349.648	-202.9			3490.79	407.165	31.9449
	3490.89	-3240.43	-813.171			3490.89	494.163	-82.0078
	3490.99	-6297.67	-1515.52			3490.99	560.612	-273.182
	3491.08	-9529.36	-2514.35			3491.08	521.489	-433.815
	3491.18	-13065.9	-3366.49			3491.18	622.19	-476.644
	3491.28	-16860.9	-4523.44			3491.28	585.441	-555.193
	3491.38	-20817.6	-5773.1			3491.38	635.37	-613.397
	3491.48	-24868	-6842.23			3491.48	637.104	-675.647
	3491.57	-29029.7	-7755.6			3491.57	554.047	-567.393
	3491.67	-33103.1	-8862.42			3491.67	440.843	-606.867
	3491.77	-37169.9	-9974.05			3491.77	305.813	-510.381
	3491.87	-41027.4	-11023.2			3491.87	137.709	-340.538
	3491.96	-44491.8	-11954.6			3491.96	184.367	-273.946
	3492.06	-47387.2	-12897.2			3492.06	27.2182	-55.6952
	3492.16	-49777.3	-13645.1			3492.16	-86.551	207.514
	3492.26	-51514.6	-14072.4			3492.26	-197.745	478.639
	3492.36	-52515	-14408			3492.36	-294.952	512.956
	3492.45	-52828.8	-14630.8			3492.45	-355.092	396.482
	3492.55	-52599.4	-14762.2			3492.55	-421.644	423.683
	3492.65	-51744.2	-14675.2			3492.65	-343.688	496.17
	3492.75	-50457.7	-14395.2			3492.75	-401.543	389.644
	3492.84	-48802.8	-14060.2			3492.84	-508.925	264.814
	3492.94	-46972.8	-13533.5			3492.94	-567.349	12.5296
	3493.04	-44704.8	-12841.3			3493.04	-497.078	-198.373
	3493.14	-42265.4	-12185.2			3493.14	-396.786	-263.96
	3493.24	-39847.3	-11536			3493.24	-257.953	-269.268
	3493.33	-37427.7	-10961.4			3493.33	-155.463	-324.526
	3493.43	-35034.3	-10338.9			3493.43	-113.313	-306.326
	3493.53	-32673.8	-9587.48			3493.53	-101.84	-233.889
	3493.63	-30364.9	-9030.63			3493.63	-144.915	-146.932
	3493.72	-28048.5	-8315.11			3493.72	-6.9359	-50.8416
	3493.82	-25853.2	-7536.22			3493.82	117.716	-69.2887
	3493.92	-23689.2	-6827.01			3493.92	113.267	33.8471
	3494.02	-21582.9	-6416.02			3494.02	156.395	88.7487
	3494.12	-19677.8	-5883.31			3494.12	142.557	250.188
	3494.21	-17889.6	-5361.17			3494.21	162.61	373.96
	3494.31	-16289.8	-4808.78			3494.31	322.852	537.204
	3494.41	-14673.5	-4211.76			3494.41	311.298	590.263
	3494.51	-13112.2	-3566.07			3494.51	323.487	573.16
	3494.6	-11436.2	-3055.54			3494.6	379.436	542.642
	3494.7	-9993.48	-2753.55			3494.7	425.72	455.212
	3494.8	-8687.36	-2409.2			3494.8	573.554	614.922
	3494.9	-7340.57	-2182.6			3494.9	565.564	739.703
	3495	-6077.12	-1798.6			3495	623.706	562.064
	3495.09	-4863.49	-1421.46			3495.09	557.655	304.143
	3495.19	-3628.9	-1016.23			3495.19	553.992	121.478
	3495.29	-2549.2	-692.335			3495.29	589.755	-48.8365
	3495.39	-1280.18	-514.885			3495.39	673.014	-170.723
	3495.48	-205.863	-237.922			3495.48	663.133	-257.116
	3495.58	677.119	65.3411			3495.58	647.694	-303.18
	3495.68	1589.91	319.968			3495.68	499.724	-308.033
	3495.78	2566.63	654.779			3495.78	449.22	-246.808
	3495.87	3469.49	996.262			3495.87	454.863	-268.096
	3495.97	4475.37	1253.24			3495.97	578.453	-320.194
	3496.07	5604.88	1579.92			3496.07	639.651	-336.724
	3496.17	6782	1929.86			3496.17	612.863	-356.439
	3496.27	8032.65	2192.98			3496.27	509.527	-282.851
	3496.36	9324.72	2474.81			3496.36	331.117	-284.498
	3496.46	10585.5	2850.26			3496.46	251.072	-248.657
	3496.56	11873.7	3241.41			3496.56	199.271	-153.607
	3496.66	13120.4	3642.48			3496.66	154.38	-34.5547
	3496.75	14586.1	4130.95			3496.75	102.942	-28.6574
	3496.85	16036	4642.88			3496.85	144.514	197.985
	3496.95	17466.4	5019.91			3496.95	278.388	397.297
	3497.05	18940.1	5486.46			3497.05	404.152	552.328
	3497.15	20500	6115.78			3497.15	506.427	773.609
	3497.24	22201	6771.01			3497.24	471.351	721.31
	3497.34	23887.5	7552.92			3497.34	657.417	591.031
	3497.44	25883.3	8301.56			3497.44	725.925	677.906
	3497.54	27935.1	8905.93			3497.54	750.551	773.942
	3497.63	30079.5	9373.07			3497.63	785.093	689.079
	3497.73	32402.6	10017.4			3497.73	739.639	595.691
	3497.83	34772.9	10706			3497.83	696.936	568.818
	3497.93	37108.5	11373.9			3497.93	729.304	554.009
	3498.03	39653.2	12115.3			3498.03	603.033	503.533
	3498.12	42268.5	12919.2			3498.12	770.011	411.109
	3498.22	44969.1	13646.7			3498.22	947.734	270.75
	3498.32	47969.8	14189.7			3498.32	1046.94	210.325
	3498.42	50899.2	14752.3			3498.42	993.276	59.705
	3498.51	53591.8	15431.6			3498.51	893.924	-95.4708
	3498.61	56117.9	15944.6			3498.61	737.793	-194.346
	3498.71	58390.8	16412.2			3498.71	537.898	-238.171
	3498.81	60263.2	16858.3			3498.81	463.195	-186.032
	3498.91	61663.7	17351.3			3498.91	369.349	-103.534
	3499	62324.9	17622.9			3499	298.175	-44.7654
	3499.1	62546.1	17729.2			3499.1	255.479	-74.6052
	3499.2	62051.1	17571.6			3499.2	222.313	-68.9729
	3499.3	60961.9	17248.3			3499.3	167.285	-41.1075
	3499.39	59311.7	16895.1			3499.39	157.007	-10.3232
	3499.49	57062.6	16432.2			3499.49	196.433	98.9027
	3499.59	54331.7	15697.5			3499.59	204.01	157.819
	3499.69	51134.6	14856.1			3499.69	240.558	198.661
	3499.78	47780.3	13787.1			3499.78	134.438	420.749
	3499.88	44222.4	12684.1			3499.88	109.649	496.259
	3499.98	40648.4	11634.5			3499.98	163.973	371.829
	3500.08	37194.3	10631.7			3500.08	101.124	321.064
	3500.18	33906.8	9695.14			3500.18	185.052	374.478
	3500.27	30715.2	8989.75			3500.27	466.222	414.741
	3500.37	27832.6	8273.94			3500.37	835.077	461.996
	3500.47	25368.1	7514.28			3500.47	1489.02	531.66
	3500.57	23335.8	6767.32			3500.57	2495.47	615.138
	3500.66	21659.3	6132.35			3500.66	3825.06	875.837
	3500.76	20135.5	5749.25			3500.76	5753.6	1224.1
	3500.86	18720.5	5500.76			3500.86	8352.23	1910.32
	3500.96	17568.3	5143.22			3500.96	11895.3	2692.76
	3501.06	16331.5	4824.99			3501.06	16302	3653.69
	3501.15	15032.4	4614.89			3501.15	21517.5	4833.15
	3501.25	13582.8	4336.3			3501.25	27397.5	6078.11
	3501.35	11845.9	3780.12			3501.35	33672.6	7466.13
	3501.45	9945.88	3122.27			3501.45	40101.9	8805.19
	3501.54	7975.65	2522.22			3501.54	46400.1	10157.1
	3501.64	5956.84	1976.75			3501.64	52016.3	11405.2
	3501.74	3925.25	1298.33			3501.74	56508.6	12212.8
	3501.84	2098.5	706.068			3501.84	59330.7	12867.7
	3501.94	324.908	173.518			3501.94	60144.5	13129.2
	3502.03	-1131.17	-220.769			3502.03	58992.1	12879.7
	3502.13	-2207.34	-593.536			3502.13	55677	12331.3
	3502.23	-2847.83	-748.865			3502.23	50117.1	11092.8
	3502.33	-2899.72	-746.487			3502.33	42435.6	9450.15
	3502.42	-2465.17	-714.295			3502.42	32815.2	7445.9
	3502.52	-1830.69	-353.789			3502.52	21838	5242.89
	3502.62	-1001.16	18.5066			3502.62	9846.9	2844.8
	3502.72	-8.33494	333.621			3502.72	-2740.22	229.516
	3502.82	1212.26	636.559			3502.82	-15193.9	-2374.72
	3502.91	2417.59	992.168			3502.91	-26815.2	-4848.97
	3503.01	3527.52	1258.24			3503.01	-37299.1	-6953.24
	3503.11	4282.78	1432.41			3503.11	-46051.6	-8673.5
	3503.21	4630.43	1590.75			3503.21	-52835.4	-10091
	3503.3	4702.4	1583.36			3503.3	-57307.9	-11171.2
	3503.4	4191.21	1475.54			3503.4	-59560.7	-11612.1
	3503.5	3280.24	1323.12			3503.5	-59572.9	-11395.1
	3503.6	2104.96	1003.23			3503.6	-57592.2	-10808
	3503.7	475.331	533.418			3503.7	-53939.9	-9925.18
	3503.79	-1564.68	88.0603			3503.79	-48940.8	-8914.77
	3503.89	-3598.26	-410.712			3503.89	-43004.1	-7818.39
	3503.99	-5642.23	-1031.84			3503.99	-36680	-6681.78
	3504.09	-7599.49	-1736.45			3504.09	-30441.4	-5493.54
	3504.18	-9525.39	-2171.55			3504.18	-24605.2	-4231.55
	3504.28	-11357.6	-2656.42			3504.28	-19119.8	-3148.25
	3504.38	-12920.5	-3185.11			3504.38	-14356.7	-2196.85
	3504.48	-14344.9	-3802.73			3504.48	-10274.5	-1379.12
	3504.57	-15692.1	-4258.59			3504.57	-7199.42	-911.862
	3504.67	-16911.4	-4687.65			3504.67	-4750.51	-508.605
	3504.77	-18225.1	-5239.3			3504.77	-3090.47	-127.519
	3504.87	-19893.4	-5589.71			3504.87	-2053.41	112.074
	3504.97	-21697.8	-6242.85			3504.97	-1487.1	94.1475
	3505.06	-23777.2	-6881.66			3505.06	-1138.08	19.6868
	3505.16	-26240.9	-7544.06			3505.16	-907.725	-50.2907
	3505.26	-29046.2	-8264.17			3505.26	-734.847	-143.626
	3505.36	-32099.8	-9176.99			3505.36	-712.126	-326.177
	3505.45	-35562.6	-10031.2			3505.45	-767.519	-467.439
	3505.55	-39157.4	-10746.6			3505.55	-822.789	-608.564
	3505.65	-42741.3	-11631.8			3505.65	-822.824	-544.138
	3505.75	-46353.7	-12627.7			3505.75	-829.397	-369.684
	3505.85	-49706.8	-13497.1			3505.85	-825.219	-172.877
	3505.94	-52678.5	-14287.5			3505.94	-840.712	-36.2648
	3506.04	-55469.1	-15010.4			3506.04	-810.382	-20.4147
	3506.14	-57774.3	-15723.7			3506.14	-710.257	5.65632
	3506.24	-59606.8	-16329.4			3506.24	-654.357	86.5273
	3506.33	-60842.8	-16873.3			3506.33	-713.372	252.875
	3506.43	-61432.1	-17220.6			3506.43	-800.731	413.53
	3506.53	-61356.7	-17195			3506.53	-746.681	495.919
	3506.63	-60637.8	-17234.7			3506.63	-585.841	499.787
	3506.73	-59444.9	-17142.5			3506.73	-406.119	470.202
	3506.82	-57831.2	-16800.9			3506.82	-211.868	547.542
	3506.92	-55854.8	-16317.1			3506.92	-223.192	477.721
	3507.02	-53544.1	-15728.2			3507.02	-267.864	428.663
	3507.12	-50992.4	-14924.4			3507.12	-484.15	479.675
	3507.21	-48402.6	-13979.4			3507.21	-593.727	375.594
	3507.31	-45611	-13104			3507.31	-406.568	249.023
	3507.41	-42865.5	-12151.6			3507.41	-201.384	227.566
	3507.51	-40227.3	-11235.1			3507.51	-151.96	166.21
	3507.6	-37568.4	-10407.3			3507.6	-76.1073	39.9375
	3507.7	-34917.1	-9647.52			3507.7	-172.24	-214.279
	3507.8	-32556.6	-8879.21			3507.8	-117.438	-261.885
	3507.9	-30117.9	-8179.28			3507.9	9.29262	-241.527
	3508	-27829.2	-7774.09			3508	74.7382	-85.5719
	3508.09	-25595	-7468.47			3508.09	96.086	-84.8714
	3508.19	-23360	-6952.22			3508.19	89.4778	9.63548
	3508.29	-21278.3	-6411.09			3508.29	6.34698	94.9571
	3508.39	-19388.4	-6028.46			3508.39	-22.123	74.9192
	3508.48	-17588.7	-5608.07			3508.48	-89.1003	46.2603
	3508.58	-16218.4	-5134.55			3508.58	-167.917	121.105
	3508.68	-14743.8	-4726.36			3508.68	-142.294	103.131
	3508.78	-13171.2	-4265.77			3508.78	-17.1974	24.3812
	3508.88	-11646.1	-3836.38			3508.88	196.36	-96.4588
	3508.97	-10232.4	-3472.74			3508.97	314.37	-156.919
	3509.07	-8907.42	-3046.5			3509.07	514.328	-7.42874
	3509.17	-7700.03	-2526			3509.17	374.798	116.917
	3509.27	-6557.91	-2050.54			3509.27	392.181	5.4133
	3509.36	-5604.53	-1580.08			3509.36	388.627	-40.0209
	3509.46	-4476.99	-1071.14			3509.46	511.794	40.2343
	3509.56	-3338.1	-583.225			3509.56	809.591	60.9567
	3509.66	-2087.6	-165.958			3509.66	983.083	67.6247
	3509.76	-858.302	133.177			3509.76	929.143	98.3608
	3509.85	282.881	451.961			3509.85	750.189	137.773
	3509.95	1446.91	829.071			3509.95	701.802	62.7767
	3510.05	2644.71	1194.01			3510.05	621.031	-75.8346
	3510.15	3785.87	1412.09			3510.15	759.288	-21.8199
	3510.24	5093.57	1547.67			3510.24	849.062	139.889
	3510.34	6175.89	1744.37			3510.34	710.009	268.539
	3510.44	7396.64	2045.49			3510.44	647.162	125.247
	3510.54	8756.54	2468.23			3510.54	490.436	157.613
	3510.64	10269.6	2906.69			3510.64	329.703	44.3174
	3510.73	11814.9	3276.96			3510.73	195.671	-108.729
	3510.83	13416.7	3664.14			3510.83	100.384	-177.968
	3510.93	15011.3	4006.6			3510.93	106.171	-296.098
	3511.03	16782.1	4313.76			3511.03	186.976	-355.977
	3511.12	18714.4	4693.64			3511.12	193.078	-348.5
	3511.22	20578.1	5092.91			3511.22	285.54	-391.485
	3511.32	22493.7	5577.25			3511.32	264.666	-313.991
	3511.42	24420.1	6240.12			3511.42	168.224	-137.207
	3511.52	26304.6	6898.39			3511.52	83.649	-147.308
	3511.61	28255.7	7467.63			3511.61	220.826	-302.006
	3511.71	30406.8	8051.01			3511.71	268.07	-312.163
	3511.81	32830.2	8931.51			3511.81	286.084	-278.575
	3511.91	35244	9854.65			3511.91	221.853	-206.456
	3512	37775.5	10723.6			3512	-25.0769	-218.077
	3512.1	40373	11657.6			3512.1	-131.757	-242.645
	3512.2	43162.2	12683.5			3512.2	-78.857	-131.955
	3512.3	45910.9	13616			3512.3	86.4387	-133.527
	3512.4	48617.3	14444.1			3512.4	109.365	-151.908
	3512.49	51191.2	15151.9			3512.49	208.446	-6.21058
	3512.59	53598.5	15900.8			3512.59	304.287	38.0135
	3512.69	55893.6	16608			3512.69	304.164	64.7824
	3512.79	57919.2	17192.4			3512.79	407.551	72.2479
	3512.88	59577.9	17624.4			3512.88	448.381	-45.7317
	3512.98	60897.6	17762.6			3512.98	408.169	-174.563
	3513.08	61502.6	17874			3513.08	384.937	-302.168
	3513.18	61430	17853.9			3513.18	474.837	-362.678
	3513.27	60786.9	17557.3			3513.27	546.185	-309.426
	3513.37	59367.4	17142.4			3513.37	520.926	-71.4706
	3513.47	57458.4	16562.4			3513.47	484.117	95.7765
	3513.57	54906.6	15682.4			3513.57	552.475	215.601
	3513.67	51944.2	14813.6			3513.67	456.227	269.757
	3513.76	48590.1	13854.3			3513.76	389.04	222.469
	3513.86	44978.2	12661.8			3513.86	363.735	146.291
	3513.96	41312.8	11595			3513.96	209.215	108.562
	3514.06	37763.2	10653.6			3514.06	72.3112	300.466
	3514.15	34182.6	9842.1			3514.15	30.0523	468.855
	3514.25	30823.6	8979.81			3514.25	-38.4115	567.346
	3514.35	27889.9	8157.92			3514.35	-61.7566	579.217
	3514.45	25313.2	7457.54			3514.45	-4.73967	664.646
	3514.55	23063.3	6709.39			3514.55	58.7045	729.171
	3514.64	21108.6	6096.02			3514.64	91.6772	734.736
	3514.74	19568	5634.44			3514.74	34.4057	723.65
	3514.84	18201.4	5122.9			3514.84	209.922	607.849
	3514.94	16856.7	4837.73			3514.94	411.93	456.955
	3515.03	15629.6	4337.33			3515.03	501.115	365.121
	3515.13	14178.5	3965.65			3515.13	752.972	311.535
	3515.23	12553.7	3497.86			3515.23	1059.83	247.545
	3515.33	10907.9	2917.11			3515.33	1456.79	359.521
	3515.43	8946.97	2574.5			3515.43	2238.5	496.228
	3515.52	6972.14	2126.97			3515.52	3520.3	915.861
	3515.62	5010.31	1513.78			3515.62	5422.93	1509.83
	3515.72	2940.55	868.771			3515.72	8150.35	2113.36
	3515.82	1089.56	65.2889			3515.82	11767.7	2811.12
	3515.91	-659.462	-589.525			3515.91	16154.2	3670.4
	3516.01	-2141.85	-983.591			3516.01	21115.8	4510.47
	3516.11	-3242.61	-1282.13			3516.11	26949.9	5459.19
	3516.21	-4018.57	-1417.54			3516.21	33222.1	6732.72
	3516.3	-4407.54	-1367.05			3516.3	39573.3	8067.52
	3516.4	-4397.03	-1306.9			3516.4	45670.9	9237.07
	3516.5	-4096.35	-1102.33			3516.5	51325.9	10298.4
	3516.6	-3346.24	-911.994			3516.6	55807	11164.4
	3516.7	-2399.82	-734.231			3516.7	58811.7	11652.4
	3516.79	-1347.78	-434.248			3516.79	59841	11808.2
	3516.89	-298.022	-103.772			3516.89	58881.8	11494.5
	3516.99	801.213	443.595			3516.99	55677.6	10794.4
	3517.09	1569.64	741.835			3517.09	50218.9	9500.39
	3517.18	1940.79	925.62			3517.18	42651.8	7745.91
	3517.28	1952.01	1046.52			3517.28	33043.4	5841.36
	3517.38	1668.68	1030.15			3517.38	21982.5	3750.88
	3517.48	857.986	997.199			3517.48	10003.7	1442.54
	3517.58	-443.714	809.849			3517.58	-2626.88	-1002.63
	3517.67	-1958	508.502			3517.67	-15161.5	-3306.61
	3517.77	-3672.23	204.726			3517.77	-27160.5	-5518.14
	3517.87	-5422.15	-160.382			3517.87	-37772	-7526.93
	3517.97	-7199.59	-700.577			3517.97	-46565.2	-9249.37
	3518.06	-9034.58	-1530.27			3518.06	-53367.7	-10524.9
	3518.16	-10745.6	-2248.56			3518.16	-57960.4	-11368.9
	3518.26	-12385.3	-2749.49			3518.26	-60241.3	-11747.8
	3518.36	-13758	-3098.68			3518.36	-60163.1	-11960
	3518.46	-15127.4	-3405.08			3518.46	-57928.5	-11668.3
	3518.55	-16521	-3822.72			3518.55	-54273.9	-10870.1
	3518.65	-17845.4	-4328.27			3518.65	-49342.9	-9971.3
	3518.75	-19105.5	-4835.42			3518.75	-43255.4	-8935.25
	3518.85	-20572	-5394.77			3518.85	-36554.5	-7614.59
	3518.94	-22199.8	-6058.82			3518.94	-30069.5	-6311.69
	3519.04	-24123.4	-6613.36			3519.04	-23905.5	-5129.13
	3519.14	-26324.8	-7341.01			3519.14	-18361.2	-3902.44
	3519.24	-28837.3	-8211.52			3519.24	-13450.2	-2911.67
	3519.34	-31621.6	-9147.51			3519.34	-9394.3	-2078.64
	3519.43	-34771.2	-10292.1			3519.43	-6156.98	-1417.13
	3519.53	-38175.6	-11318.6			3519.53	-3813.01	-893.302
	3519.63	-41657.4	-12407.6			3519.63	-2182.48	-485.726
	3519.73	-45116.5	-13412.1			3519.73	-967.06	-249.036
	3519.82	-48634.7	-14460.3			3519.82	-278.932	-341.988
	3519.92	-52104	-15271.2			3519.92	-44.7132	-378.609
	3520.02	-55134.3	-15968.8			3520.02	-18.9554	-334.977
	3520.12	-57623.6	-16530.5			3520.12	-149.055	-462.945
	3520.22	-59541.4	-16994.7			3520.22	-57.2512	-561.575
	3520.31	-60877.5	-17498.4			3520.31	9.97863	-603.537
	3520.41	-61713.9	-17779.9			3520.41	-32.8799	-553.433
	3520.51	-61879.6	-17773.5			3520.51	75.6672	-547.535
	3520.61	-61532.5	-17346.6			3520.61	167.887	-647.495
	3520.7	-60594.6	-16634.3			3520.7	285.921	-822.096
	3520.8	-59178.5	-16094.4			3520.8	292.633	-864.27
	3520.9	-57287.1	-15560.5			3520.9	276.318	-854.37
	3521	-54912.3	-14918.3			3521	415.07	-886.717
	3521.09	-52332.1	-14216.2			3521.09	518.133	-954.095
	3521.19	-49724.5	-13702.9			3521.19	427.036	-940.753
	3521.29	-46970	-13031.3			3521.29	227.611	-808.433
	3521.39	-44204	-12269.5			3521.39	116.233	-789.668
	3521.49	-41529.4	-11763.2			3521.49	82.126	-732.349
	3521.58	-38808.1	-11111.8			3521.58	39.0453	-696.226
	3521.68	-36158.6	-10453.3			3521.68	-69.3236	-635.234
	3521.78	-33669.5	-9867.17			3521.78	-218.033	-534.13
	3521.88	-31347.7	-9210.68			3521.88	-360.44	-369.327
	3521.97	-29072	-8578.38			3521.97	-395.263	-370.342
	3522.07	-26835.5	-8019.56			3522.07	-424.998	-511.398
	3522.17	-24851.5	-7439.69			3522.17	-485.049	-633.137
	3522.27	-22962.7	-6765.65			3522.27	-624.014	-698.21
	3522.37	-21187.7	-6072.65			3522.37	-656.303	-721.541
	3522.46	-19529.5	-5449.11			3522.46	-633.613	-658.821
	3522.56	-17962	-4992.99			3522.56	-617.475	-578.644
	3522.66	-16504.9	-4575.66			3522.66	-669.465	-526.978
	3522.76	-14992.8	-4009.66			3522.76	-654.871	-352.476
	3522.85	-13639.3	-3520			3522.85	-578.592	-404.508
	3522.95	-12413.3	-2933.9			3522.95	-447.823	-584.65
	3523.05	-11075.7	-2454.49			3523.05	-215.68	-567.5
	3523.15	-9743.36	-2206.58			3523.15	-32.0684	-494.613
	3523.25	-8465.33	-1908.95			3523.25	147.813	-382.318
	3523.34	-7180.45	-1652.23			3523.34	306.226	-377.241
	3523.44	-6129.9	-1466.32			3523.44	433.486	-490.693
	3523.54	-5033.31	-1340.39			3523.54	458.073	-559.193
	3523.64	-3977.84	-925.624			3523.64	509.551	-471.04
	3523.73	-3024.05	-538.621			3523.73	583.994	-514.959
	3523.83	-2120.67	-237.434			3523.83	600.138	-468.55
	3523.93	-1191.68	98.4783			3523.93	578.074	-391.67
	3524.03	-238.615	409.261			3524.03	427.006	-381.271
	3524.13	747.162	762.892			3524.13	331.359	-306.451
	3524.22	1733.41	1200.48			3524.22	272.758	-211.294
	3524.32	2757.36	1615.87			3524.32	243.296	-337.73
	3524.42	3936.47	1931.39			3524.42	-34.5346	-306.658
	3524.52	5111.7	2238.01			3524.52	-97.1545	-211.085
	3524.61	6282.16	2636.96			3524.61	-169.865	-302.19
	3524.71	7486.64	3015.48			3524.71	-368.988	-317.035
	3524.81	8880.33	3296.46			3524.81	-568.017	-246.269
	3524.91	10193.2	3618.23			3524.91	-713.545	-183.46
	3525	11657.6	3990.12			3525	-742.741	-201.879
	3525.1	13236.6	4410.05			3525.1	-799.158	-245.281
	3525.2	14772.1	4775.33			3525.2	-743.932	-196.75
	3525.3	16506.8	5095.18			3525.3	-525.796	-38.8987
	3525.4	18551.2	5436.32			3525.4	-341.398	117.692
	3525.49	20587.7	5765.53			3525.49	-224.974	206.504
	3525.59	22673.4	6246.18			3525.59	33.4211	221.023
	3525.69	24827	6708.71			3525.69	112.496	283.706
	3525.79	27153.2	7191.33			3525.79	286.214	401.192
	3525.88	29653.1	7731.03			3525.88	449.283	482.614
	3525.98	32084.9	8491.8			3525.98	630.814	683.116
	3526.08	34542	9126.54			3526.08	644.451	645.771
	3526.18	37039.3	9640.79			3526.18	686.958	567.45
	3526.28	39664.3	10299.9			3526.28	855.922	577.965
	3526.37	42288.2	11123			3526.37	894.115	486.206
	3526.47	44745.7	11789.8			3526.47	829.017	430.791
	3526.57	46895.8	12325.8			3526.57	790.673	351.303
	3526.67	48873.8	12898			3526.67	815.115	286.342
	3526.76	50639.6	13434			3526.76	767.64	291.906
	3526.86	52054.7	13700.8			3526.86	836.504	130.162
	3526.96	52965.8	13997.9			3526.96	744.959	-135.239
	3527.06	53329.1	14195.3			3527.06	505.539	-237.078
	3527.16	52887.1	14292.2			3527.16	383.597	-239.285
	3527.25	51836.9	14215.8			3527.25	410.783	-229.137
	3527.35	50383	13788.7			3527.35	488.864	-420.569
	3527.45	48257.5	13219.5			3527.45	383.372	-485.749
	3527.55	45488.7	12523.8			3527.55	380.089	-429.547
	3527.64	42396.6	11516.2			3527.64	325.71	-430.053
	3527.74	38875.4	10434.3			3527.74	158.251	-512.7
	3527.84	34759.4	9455.18			3527.84	112.751	-493.819
	3527.94	30496.5	8393.75			3527.94	86.4408	-383.118
	3528.04	26290.1	7035.39			3528.04	5.32699	-143.913
	3528.13	22248.3	5826.95			3528.13	143.526	50.555
	3528.23	18249.7	4790.27			3528.23	136.869	184.983
	3528.33	14351.8	3814.13			3528.33	274.486	194.837
	3528.43	10832.6	2748.01			3528.43	305.412	85.3577
	3528.52	7512.48	1852.92			3528.52	350.112	150.447
	3528.62	4500.21	1061.53			3528.62	361.144	201.587
	3528.72	1589.08	179.549			3528.72	201.578	118.903
	3528.82	-1057.28	-718.782			3528.82	136.036	150.003
	3528.92	-3639.54	-1476.43			3528.92	116.874	303.94
	3529.01	-6215.21	-2181.97			3529.01	3.20499	505.061
	3529.11	-8937.16	-2997.61			3529.11	-177.586	616.416
	3529.21	-11807.3	-3779.44			3529.21	-351.967	741.398
	3529.31	-14939.9	-4506.72			3529.31	-415.837	930.104
	3529.4	-18373.8	-5378.11			3529.4	-486.738	1096.82
	3529.5	-22068.7	-6332.45			3529.5	-631.85	1021.69
	3529.6	-25819.3	-7416.18			3529.6	-702.869	860.224
	3529.7	-29918.6	-8563.32			3529.7	-742.288	599.048
	3529.79	-34149.4	-9594.33			3529.79	-752.13	561.063
	3529.89	-38401.3	-10683.6			3529.89	-774.899	617.245
	3529.99	-42346.8	-11866.7			3529.99	-745.564	708.635
	3530.09	-46117.5	-12890.9			3530.09	-602.023	775.512
	3530.19	-49517.4	-13819.4			3530.19	-199.64	787.5
	3530.28	-52376.1	-14597.6			3530.28	307.326	789.675
	3530.38	-54775.9	-15147.8			3530.38	1213.37	826.099
	3530.48	-56674.6	-15455.7			3530.48	2455.98	880.296
	3530.58	-57797.5	-15658.4			3530.58	3950.89	895.965
	3530.67	-58274.2	-15784.2			3530.67	5934.37	1002.53
	3530.77	-58103.1	-15787.6			3530.77	8037.73	1398.47
	3530.87	-57481.2	-15599.4			3530.87	10478.8	1873.02
	3530.97	-56326.6	-15377.9			3530.97	13290	2354.71
	3531.07	-54844.9	-14955			3531.07	16324	2910.23
	3531.16	-52915.8	-14417.9			3531.16	19484.3	3608.09
	3531.26	-50816.7	-13853.4			3531.26	22425.1	4378.58
	3531.36	-48461.7	-13208.7			3531.36	25132.4	5004.85
	3531.46	-46139.3	-12582.3			3531.46	27468.9	5607.91
	3531.55	-43625.9	-11887.4			3531.55	29079.7	6034.64
	3531.65	-41057.2	-11278.7			3531.65	29772.5	6186.95
	3531.75	-38711.6	-10583.5			3531.75	29290	6083.89
	3531.85	-36492.3	-9910.65			3531.85	27575.3	5787.52
	3531.95	-34414.6	-9332.58			3531.95	24895	5148.99
	3532.04	-32545.1	-8790.29			3532.04	21112.3	4275.38
	3532.14	-30674.3	-8296.91			3532.14	16411.2	3315.28
	3532.24	-28858.5	-7911.74			3532.24	10859.1	2361.82
	3532.34	-27047.5	-7577.89			3532.34	4861.37	1403.94
	3532.43	-25326.8	-7235.68			3532.43	-1355.84	161.665
	3532.53	-23630.5	-6886.33			3532.53	-7419.19	-1169.11
	3532.63	-22144.9	-6510.98			3532.63	-13125.2	-2361.68
	3532.73	-20887.3	-6243.72			3532.73	-18227	-3341.99
	3532.82	-19654.5	-6175.9			3532.82	-22597.3	-4171.98
	3532.92	-18386	-6029.97			3532.92	-26170.7	-4873.02
	3533.02	-17375.3	-5797.63			3533.02	-28575	-5243.09
	3533.12	-16437.5	-5496.76			3533.12	-29929	-5434.89
	3533.22	-15654.8	-5104.85			3533.22	-30133.8	-5461.72
	3533.31	-14952.7	-4691.87			3533.31	-29405.7	-5295.94
	3533.41	-14328.2	-4406.81			3533.41	-27717.8	-5054.14
	3533.51	-13453.7	-4240.13			3533.51	-25217.4	-4536.93
	3533.61	-12802	-3968.36			3533.61	-22123.4	-3830.3
	3533.7	-12070	-3722.47			3533.7	-18801.8	-3178.18
	3533.8	-11482.1	-3525.1			3533.8	-15592.1	-2542.33
	3533.9	-10816.9	-3179.67			3533.9	-12527.3	-2041.35
	3534	-10288.9	-2834.71			3534	-9736.91	-1591.2
	3534.1	-9944.05	-2472.67			3534.1	-7330.46	-1143.79
	3534.19	-9544.84	-2244.51			3534.19	-5414.16	-865.961
	3534.29	-9149.96	-2069.57			3534.29	-3917.13	-814.815
	3534.39	-8628.74	-1983.62			3534.39	-2734.36	-653.63
	3534.49	-8091.64	-1878.66			3534.49	-1737.65	-515.048
	3534.58	-7511.08	-1921.21			3534.58	-1101.83	-402.089
	3534.68	-7017.7	-1976.61			3534.68	-683.641	-450.912
	3534.78	-6625.92	-2030.97			3534.78	-337.97	-622.366
	3534.88	-6177.43	-2052.7			3534.88	-82.1665	-532.887
	3534.98	-5857.54	-2139.94			3534.98	4.40022	-429.629
	3535.07	-5624.74	-2169.1			3535.07	-19.841	-287.412
	3535.17	-5455.08	-2140.19			3535.17	-101.945	-281.745
	3535.27	-5376.54	-1872.44			3535.27	-252.668	-317.291
	3535.37	-5329.59	-1641.36			3535.37	-266.115	-158.039
	3535.46	-5100.76	-1549.4			3535.46	-379.864	-30.2847
	3535.56	-4937.61	-1562.38			3535.56	-346.476	59.8232
	3535.66	-4781.64	-1600.27			3535.66	-386.244	41.1788
	3535.76	-4563.2	-1634.79			3535.76	-283.964	140.227
	3535.86	-4342.5	-1689.91			3535.86	-187.736	277.604
	3535.95	-4244.44	-1692			3535.95	-239.766	421.88
	3536.05	-3989.09	-1782.73			3536.05	-268.784	368.145
	3536.15	-3896.26	-1717.07			3536.15	-324.391	284.832
	3536.25	-3816.91	-1522.92			3536.25	-139.534	366.133
	3536.34	-3654.85	-1395.38			3536.34	-93.1508	402.848
	3536.44	-3568.82	-1202.35			3536.44	-92.434	384.046
	3536.54	-3489.94	-1083.9			3536.54	-195.473	353.891
	3536.64	-3416.78	-1019.34			3536.64	-226.305	210.379
	3536.74	-3177.1	-936.352			3536.74	-156.534	14.3808
	3536.83	-3015.32	-875.831			3536.83	-57.253	-220.43
	3536.93	-2882.25	-1023.52			3536.93	-43.1868	-514.853
	3537.03	-2882.56	-989.121			3537.03	72.3735	-565.907
	3537.13	-2914.14	-874.891			3537.13	46.4648	-571.238
	3537.22	-2852.56	-799.306			3537.22	-18.3636	-562.816
	3537.32	-2860.1	-773.464			3537.32	-115.184	-710.436
	3537.42	-2823.07	-564.325			3537.42	-234.649	-843.896
	3537.52	-2806.74	-291.677			3537.52	-214.031	-975.79
	3537.61	-2867.55	-177.217			3537.61	-42.0743	-991.903
	3537.71	-2879.85	-325.351			3537.71	61.25	-908.623
	3537.81	-2741.23	-443.75			3537.81	73.3378	-828.401
	3537.91	-2696.47	-522.455			3537.91	230.444	-729.987
	3538.01	-2633.74	-465.195			3538.01	416.876	-565.482
	3538.1	-2547.14	-609.129			3538.1	521.775	-331.693
	3538.2	-2537.43	-762.964			3538.2	482.06	-318.547
	3538.3	-2410.94	-891.919			3538.3	459.109	-234.035
	3538.4	-2408.52	-969.305			3538.4	522.929	-166.783
	3538.49	-2497.76	-832.013			3538.49	469.914	39.1906
	3538.59	-2367.32	-762.29			3538.59	424.252	280.321
	3538.69	-2030.25	-743.626			3538.69	318.174	239.996
	3538.79	-1915.55	-666.169			3538.79	237.541	146.286
	3538.89	-1841.68	-673.749			3538.89	128.809	161.513
	3538.98	-1727.02	-762.081			3538.98	1.4333	59.6243
	3539.08	-1546.77	-795.762			3539.08	32.6758	-7.26952
	3539.18	-1336.34	-904.918			3539.18	53.0092	-133.044
	3539.28	-1236.04	-1017.2			3539.28	9.11611	-155.99
	3539.37	-1223.27	-996.887			3539.37	21.5094	-167.979
	3539.47	-1251.67	-1013.8			3539.47	-153.861	-340.548
	3539.57	-1189.84	-1040.81			3539.57	-256.702	-380.158
	3539.67	-1113.42	-952.112			3539.67	-322.206	-409.806
	3539.77	-1008.38	-756.712			3539.77	-327.04	-296.885
	3539.86	-1039.52	-637.896			3539.86	-354.056	-228.353
	3539.96	-1257.16	-749.819			3539.96	-278.331	-198.346
	3540.06	-1489.97	-778.58			3540.06	-322.329	-162.77
	3540.16	-1531.78	-763.95			3540.16	-247.695	-102.934
	3540.25	-1561.16	-747.554			3540.25	-152.337	-19.2285
	3540.35	-1446.36	-783.685			3540.35	-146.917	-39.2069
	3540.45	-1287.3	-850.133			3540.45	-300.499	-184.114
	3540.55	-1180.08	-684.467			3540.55	-419.678	-261.151
	3540.65	-1085.42	-754.109			3540.65	-312.143	-202.2
	3540.74	-961.369	-656.919			3540.74	-255.584	-116.329
	3540.84	-777.839	-432.578			3540.84	-152.347	-8.0727
	3540.94	-615.313	-291.907			3540.94	-138.619	-50.7155
	3541.04	-557.37	-178.564			3541.04	20.9649	-129.641
	3541.13	-678.407	34.7332			3541.13	31.1209	-33.5809
	3541.23	-808.492	8.89891			3541.23	-3.73683	-5.19915
	3541.33	-796.884	-100.3			3541.33	-2.29657	-72.3939
	3541.43	-721.356	-101.808			3541.43	-23.6932	-172.065
	3541.52	-645.474	-33.6358			3541.52	-102.318	-230.039
	3541.62	-690.849	19.4566			3541.62	-57.0958	-155.479
	3541.72	-655.864	0.77057			3541.72	21.1985	-171.525
	3541.82	-656.458	-20.1872			3541.82	-75.3092	-10.5872
	3541.92	-673.856	153.981			3541.92	-239.276	139.056
	3542.01	-682.479	271.091			3542.01	-248.033	249.146
	3542.11	-798.873	287.668			3542.11	-279.794	162.995
	3542.21	-970.027	225.587			3542.21	-421.64	-88.5753
	3542.31	-1197.67	17.4525			3542.31	-248.23	-173.187
	3542.4	-1361.77	-178.57			3542.4	-342.782	-257.955
	3542.5	-1287.1	-314.765			3542.5	-471.967	-260.978
	3542.6	-1168.35	-286.806			3542.6	-585.041	-160.625
	3542.7	-1017.06	-363.099			3542.7	-653.462	-195.838
	3542.8	-896.971	-469.455			3542.8	-614.259	-354.832
	3542.89	-870.263	-467.604			3542.89	-500.503	-323.18
	3542.99	-814.052	-467.703			3542.99	-370.243	-244.764
	3543.09	-711.904	-217.746			3543.09	-438.33	-261.601
	3543.19	-817.293	48.9082			3543.19	-500.73	-350.927
	3543.28	-1006.09	115.206			3543.28	-579.249	-487.077
	3543.38	-1095.55	102.566			3543.38	-535.496	-473.523
	3543.48	-1097.89	112.678			3543.48	-550.781	-486.931
	3543.58	-1034.47	-61.0355			3543.58	-639.62	-686.649
	3543.68	-944.444	-67.8166			3543.68	-684.313	-757.143
	3543.77	-910.689	-79.3445			3543.77	-656.063	-796.723
	3543.87	-868.658	-43.909			3543.87	-524.797	-763.239
	3543.97	-668.337	-61.7964			3543.97	-478.409	-763.893
	3544.07	-567.117	-143.452			3544.07	-394.287	-857.553
	3544.16	-716.318	-16.4594			3544.16	-382.874	-958.934
	3544.26	-809.366	75.5242			3544.26	-374.021	-1022.29
	3544.36	-885.631	28.204			3544.36	-250.303	-1127.24
	3544.46	-1026.28	-110.429			3544.46	-132.92	-1254.69
	3544.56	-1102.07	-311.371			3544.56	-98.9878	-1161.66
	3544.65	-1085.54	-432.44			3544.65	-9.12008	-929.626
	3544.75	-1014.12	-474.63			3544.75	-125.896	-779.63
	3544.85	-807.7	-427.416			3544.85	-90.037	-526.166
	3544.95	-691.608	-339.315			3544.95	-26.6217	-191.564
	3545.04	-512.227	-436.506			3545.04	72.8771	-84.5792
	3545.14	-397.038	-487.636			3545.14	141.678	-110.153
	3545.24	-276.611	-453.748			3545.24	111.463	84.7011
	3545.34	-282.628	-484.042			3545.34	18.492	236.332
	3545.44	-327.069	-450.571			3545.44	-122.264	269.193
	3545.53	-326.577	-445.742			3545.53	-100.157	298.289
	3545.63	-233.784	-485.883			3545.63	-41.4528	304.125
	3545.73	-242.673	-540.199			3545.73	-23.728	194.896
	3545.83	-220.058	-579.206			3545.83	-135.854	107.596
	3545.92	-149.49	-605.639			3545.92	-284.738	77.3217
	3546.02	-233.375	-644.633			3546.02	-377.145	189.81
	3546.12	-361.158	-645.702			3546.12	-423.926	251.357
	3546.22	-468.857	-627.195			3546.22	-401.858	317.298
	3546.31	-506.44	-578.258			3546.31	-366.181	216.521
	3546.41	-729.659	-602.537			3546.41	-218.296	183.376
	3546.51	-898.354	-459.357			3546.51	-164.69	356.056
	3546.61	-949.025	-467.316			3546.61	-113.8	480.376
	3546.71	-1100.78	-418.697			3546.71	23.5934	486.302
	3546.8	-1065.86	-456.128			3546.8	177.038	458.642
	3546.9	-1064.4	-347.363			3546.9	229.523	542.371
	3547	-920.072	-130.698			3547	212.458	519.365
	3547.1	-868.22	-11.1398			3547.1	251.976	457.155
	3547.19	-841.943	-15.4411			3547.19	297.243	528.483
	3547.29	-799.254	10.7934			3547.29	317.582	673.78
	3547.39	-737.727	-46.8129			3547.39	350.545	536.549
	3547.49	-808.869	-24.709			3547.49	141.422	467.196
	3547.59	-718.105	10.6932			3547.59	100.567	550.737
	3547.68	-740.878	79.0249			3547.68	-9.59774	443.861
	3547.78	-668.582	180.269			3547.78	14.6856	324.019
	3547.88	-502.654	223.856			3547.88	137.97	115.378
	3547.98	-543.084	168.844			3547.98	139.817	-63.5231
	3548.07	-629.508	39.3167			3548.07	112.097	-188.255
	3548.17	-616.687	-95.3733			3548.17	-9.99873	-186.639
	3548.27	-613.959	-268.702			3548.27	-173.093	-4.63304
	3548.37	-777.415	-264.576			3548.37	-241.885	209.879
	3548.47	-952.59	-184.013			3548.47	-334.604	284.214
	3548.56	-934.905	-204.559			3548.56	-304.825	362.142
	3548.66	-924.389	-217.016			3548.66	-251.021	354.038
	3548.76	-963.888	-291.729			3548.76	-134.927	480.433
	3548.86	-985.164	-299.39			3548.86	-25.1879	576.808
	3548.95	-885.523	-362.678			3548.95	96.5687	474.389
	3549.05	-892.263	-364.757			3549.05	62.6781	435.073
	3549.15	-676.373	-264.253			3549.15	154.559	320.988
	3549.25	-590.819	-219.038			3549.25	69.97	216.789
	3549.34	-537.091	-345.287			3549.34	10.3541	59.9207
	3549.44	-471.199	-336.99			3549.44	-100.141	41.5709
	3549.54	-369.029	-353.753			3549.54	-229.217	132.272
	3549.64	-111.346	-407.304			3549.64	-368.45	105.77
	3549.74	28.8017	-375.498			3549.74	-461.137	-62.1763
	3549.83	53.7705	-220.606			3549.83	-625.235	-102.389
	3549.93	191.409	-248.477			3549.93	-474.472	-143.252
	3550.03	246.84	-345.613			3550.03	-378.666	-288.744
	3550.13	216.921	-396.397			3550.13	-292.085	-349.708
	3550.22	92.7097	-501.035			3550.22	-245.867	-516.339
	3550.32	-64.8842	-658.935			3550.32	-220.953	-575.115
	3550.42	-112.019	-835.605			3550.42	-278.883	-562.152
	3550.52	-110.857	-824.08			3550.52	-398.594	-557.051
	3550.62	-176.66	-691.843			3550.62	-600.002	-423.367
	3550.71	-469.157	-526.144			3550.71	-642.437	-273.576
	3550.81	-507.931	-427.294			3550.81	-665.483	-312.358
	3550.91	-409.733	-410.149			3550.91	-484.394	-296.667
	3551.01	-352.598	-505.373			3551.01	-197.736	-260.08
	3551.1	-257.896	-569.793			3551.1	-60.5509	-227.96
	3551.2	-280.221	-640.384			3551.2	85.5984	-203.018
	3551.3	-138.002	-543.145			3551.3	52.1936	-254.466
	3551.4	-31.3536	-336.793			3551.4	-157.942	-284.429
	3551.5	72.9413	-114.57			3551.5	-226.085	-183.612
	3551.59	74.6654	-146.202			3551.59	-439.156	-69.8927
	3551.69	94.2894	-182.71			3551.69	-489.224	129.143
	3551.79	242.683	-34.8117			3551.79	-617.695	332.843
	3551.89	364.316	32.1154			3551.89	-640.93	274.867
	3551.98	484.8	157.161			3551.98	-716.972	249.981
	3552.08	514.259	204.779			3552.08	-664.891	304.797
	3552.18	461.083	267.65			3552.18	-668.476	254.054
	3552.28	507.661	126.329			3552.28	-578.656	266.597
	3552.38	377.618	140.815			3552.38	-568.473	233.149
	3552.47	282.725	144.538			3552.47	-548.855	166.854
	3552.57	124.736	135.412			3552.57	-355.526	139.744
	3552.67	-11.6428	203.7			3552.67	-360.383	143.881
	3552.77	-135.451	272.966			3552.77	-462.563	161.884
	3552.86	-233.805	473.488			3552.86	-451.344	303.174
	3552.96	-382.738	583.467			3552.96	-433.922	472.112
	3553.06	-617.208	653.56			3553.06	-236.658	536.669
	3553.16	-595.073	672.14			3553.16	60.9533	427.052
	3553.26	-670.199	593.663			3553.26	285.45	296.884
	3553.35	-722.652	474.835			3553.35	417.126	304.2
	3553.45	-912.566	449.344			3553.45	448.687	301.78
	3553.55	-1072.47	490.409			3553.55	607.034	299.062
	3553.65	-1056.76	582.454			3553.65	547.322	277.501
	3553.74	-1100.47	502.582			3553.74	481.017	286.387
	3553.84	-1137.76	257.389			3553.84	414.633	385.595
	3553.94	-990.174	2.31859			3553.94	473.24	355.396
	3554.04	-902.767	-84.2443			3554.04	541.688	171.25
	3554.14	-772.061	-27.5887			3554.14	593.335	20.9266
	3554.23	-781.21	-163.106			3554.23	588.502	-152.035
	3554.33	-849.436	-396.063			3554.33	386.932	-118.977
	3554.43	-775.569	-649.225			3554.43	297.231	-172.468
	3554.53	-596.79	-767.318			3554.53	351.306	-401.259
	3554.62	-378.737	-989.773			3554.62	471.299	-290.105
	3554.72	-222.788	-1051			3554.72	508.378	-342.255
	3554.82	-16.981	-1061.09			3554.82	548.664	-490.606
	3554.92	-72.4929	-1051.44			3554.92	424.941	-595.73
	3555.01	-50.2213	-1062.68			3555.01	96.85	-708.226
	3555.11	136.046	-1074.8			3555.11	-146.856	-650.677
	3555.21	178.63	-1044.65			3555.21	-243.734	-480.254
	3555.31	153.22	-956.961			3555.31	-294.764	-499.013
	3555.41	51.6097	-740.88			3555.41	-252.263	-548.529
	3555.5	51.3591	-675.834			3555.5	-276.845	-405.146
	3555.6	81.4222	-637.447			3555.6	-427.282	-277.442
	3555.7	-44.0581	-631.208			3555.7	-462.667	-128.797
	3555.8	-235.331	-539.208			3555.8	-423.471	-39.8944
	3555.89	-226.55	-415.906			3555.89	-396.148	22.141
	3555.99	-303.794	-351.2			3555.99	-506.386	69.1498
	3556.09	-387.744	-410.766			3556.09	-667.448	-110.635
	3556.19	-464.745	-388.973			3556.19	-657.694	-191.835
	3556.29	-555.304	-121.234			3556.29	-539.907	-305.497
	3556.38	-749.743	81.1761			3556.38	-481.057	-368.906
	3556.48	-766.516	144.97			3556.48	-456.02	-344.791
	3556.58	-945.321	342.822			3556.58	-579.471	-429.13
	3556.68	-997.183	472.991			3556.68	-769.875	-564.088
	3556.77	-821.509	645.717			3556.77	-654.064	-614.37
	3556.87	-666.26	655.871			3556.87	-499.311	-707.745
	3556.97	-505.599	863.072			3556.97	-415.267	-723.284
	3557.07	-490.882	964.027			3557.07	-515.62	-971.767
	3557.17	-438.046	984.884			3557.17	-606.737	-1165.02
	3557.26	-456.779	938.882			3557.26	-689.998	-1175.15
	3557.36	-338.061	889.591			3557.36	-768.528	-1119.84
	3557.46	-306.922	921.275			3557.46	-892.424	-1058.93
	3557.56	-399.15	768.54			3557.56	-900.829	-1021.04
	3557.65	-402.895	716.612			3557.65	-913.02	-984.187
	3557.75	-330.515	640.33			3557.75	-876.055	-827.7
	3557.85	-323.035	490.657			3557.85	-842.834	-647.633
	3557.95	-352.754	265.352			3557.95	-996.333	-517.79
	3558.04	-563.766	-8.24724			3558.04	-1002.99	-513.295
	3558.14	-679.814	-178.777			3558.14	-913.821	-436.488
	3558.24	-706.146	-356.322			3558.24	-847.791	-363.701
	3558.34	-802.054	-547.961			3558.34	-776.15	-343.174
	3558.44	-885.418	-706.583			3558.44	-545.998	-356.068
	3558.53	-1033.47	-687.012			3558.53	-202.036	-238.008
	3558.63	-1029.49	-729.373			3558.63	57.9739	-189.093
	3558.73	-972.648	-813.904			3558.73	157.485	-136.973
	3558.83	-952.83	-777.486			3558.83	182.709	-135.57
	3558.92	-954.977	-811.764			3558.92	154.074	-102.241
	3559.02	-952.295	-833.958			3559.02	97.7504	-71.6227
	3559.12	-944.783	-844.067			3559.12	13.7393	-43.7139
	3559.22	-932.443	-842.091			3559.22	-97.9598	-18.515
	3559.32	-915.273	-828.03			3559.32	-237.347	3.97411
	3559.41	-893.274	-801.885			3559.41	-404.422	23.7534
	3559.51	-866.445	-763.655			3559.51	-599.185	40.8228
	3559.61	-834.788	-713.34			3559.61	-821.636	55.1825
	3559.71	-798.301	-650.941			3559.71	-1071.77	66.8322
	3559.8	-756.985	-576.456			3559.8	-1349.6	75.7722
	3559.9	-710.839	-489.888			3559.9	-1655.12	82.0023
	3560	-659.865	-391.234			3560	-1988.32	85.5225

## Sheet: Fig. 4
Fig. 4
Fig. 4c	Time(s)	Normalized FL intensity of left brain	Normalized FL intensity of right brain		Fig. 4e	Time(s)	Normalized FL intensity of left brain	Normalized FL intensity of right brain
	0	0.00804	0.00953			0	0.00921	0.00823
	0.2	0.01969	0.01651			0.2	0.01822	0.01687
	0.4	0.0688	0.03323			0.4	0.07965	0.07256
	0.6	0.14712	0.07494			0.6	0.16175	0.17359
	0.8	0.30144	0.1014			0.8	0.31409	0.30648
	1	0.42019	0.14733			1	0.41462	0.43451
	1.2	0.64945	0.1939			1.2	0.62531	0.62286
	1.4	0.77223	0.23476			1.4	0.76454	0.76503
	1.6	0.89268	0.26651			1.6	0.88104	0.92048
	1.8	0.97608	0.27583			1.8	0.96663	0.99684
	2	1	0.28959			2	1	1
Fig. 4g	Time(h)	Intensity of right brain (sham)			Intensity of right brain (TBI)
	2	3474	3517	2971	1038	832	1135
	4	4620	5283	3815	14489	15201	16592
	8	3689	3572	4016	34842	21732	28347
	10	2222	2327	2851	11963	16309	12351
	12	419	157	342	3562	3975	4262

## Sheet: Fig. 5
Fig. 5
Fig. 5b		Cell Viability (%)
		n=1	n=2	n=3
	1-control	95.6	101.8	104.1
	2-H2O2	61.9	57.1	54.1
	3-H2O2+[Mn]=0.30 ng/µL	72.5	74.2	68.5
	4-H2O2+[Mn]=0.75 ng/µL	74.9	76.8	73
	5-H2O2+[Mn]=1.50 ng/µL	82.1	84.2	85.8
Fig. 5e	Mean FL intensity of anti-MMP-9			Mean FL intensity of anti-Iba-1
	TBI	TBI+Mn/QD SAC	Sham	TBI	TBI+Mn/QD SAC	Sham
	4.8	1.43	0.9	8.56	6.23	5.83
	5.12	1.5	0.96	8.72	6.92	6.01
	4.67	1.48	0.84	8.43	6.53	5.94

## Sheet: Fig. 6
Fig. 6
Fig. 6c		Brain ischemia area of Ag2Te group (mm2)			Brain ischemia area of Mn/QD SAC group (mm2)
	Time post TBI	n=1	n=2	n=3	n=1	n=2	n=3
	3h	51.5	63.2	57.9	50.6	60.8	56.2
	5day	32.3	45.1	40.2	14.1	16.6	10.3
	10day	18.5	20.1	23.9	0	2.6	1.3
Fig. 6d	Normalized FL intensity of Mn/QD SAC group					Fig. 6e	Normalized FL intensity of Mn/QD SAC group					Fig. 6g	Mean FL Intensity of α-SMA
	Position (mm)	1st injection	2nd injection	3rd injection			Position (mm)	1st injection	2nd injection	3rd injection			Sham			TBI			TBI+Ag2Te-24h			TBI+Mn/QD SAC-24h			TBI+Ag2Te-10day			TBI+Mn/QD SAC-10day
	0	0.41535	0.31749	0.3076			0	0.32514	0.47121	0.66197			160.5	165.7	155.2	35.061	33.02	40.1	39.063	40.369	43.9	35.9	30.512	40.813	53.26	50.942	47.478	150.711	140.134	157.625
	0.0531	0.3913	0.32576	0.30447			0.0531	0.2829	0.47129	0.72414
	0.1063	0.40982	0.31436	0.30312			0.1063	0.32546	0.47603	0.7337
	0.1594	0.39235	0.33423	0.31902			0.1594	0.31366	0.48607	0.73088
	0.2125	0.3911	0.33129	0.32115			0.2125	0.36048	0.44463	0.72002
	0.2656	0.38229	0.3496	0.31889			0.2656	0.31679	0.43997	0.70208
	0.3187	0.38444	0.33746	0.32818			0.3187	0.33494	0.44953	0.69148
	0.3719	0.37975	0.34745	0.3312			0.3719	0.33992	0.43853	0.6632		Fig. 6h	Relative protein content (VEGF)
	0.425	0.38159	0.34603	0.34106			0.425	0.3783	0.45387	0.62967			Sham			TBI			TBI+Ag2Te			TBI+Mn/QD SAC
	0.4781	0.40032	0.36154	0.33492			0.4781	0.37469	0.45049	0.60992			0.406	0.38	0.365	0.674	0.642	0.612	0.682	0.598	0.64	0.919	0.935	0.895
	0.5312	0.42783	0.34896	0.32496			0.5312	0.35839	0.45419	0.60207
	0.5844	0.40745	0.33854	0.33293			0.5844	0.35582	0.43026	0.56892
	0.6375	0.40758	0.36756	0.35417			0.6375	0.36417	0.43909	0.5772
	0.6906	0.42597	0.35684	0.36118			0.6906	0.37276	0.4362	0.56696
	0.7437	0.40509	0.37089	0.38674			0.7437	0.3983	0.45009	0.54462
	0.7969	0.42557	0.3702	0.38823			0.7969	0.37774	0.44005	0.52526
	0.85	0.44164	0.36692	0.41652			0.85	0.37967	0.44463	0.53128
	0.9031	0.43195	0.35944	0.42138			0.9031	0.40287	0.46278	0.51391
	0.9563	0.43801	0.38249	0.43749			0.9563	0.43612	0.44704	0.52592
	1.0094	0.43728	0.38249	0.44973			1.0094	0.42737	0.43347	0.54507
	1.0625	0.41468	0.39458	0.42357			1.0625	0.44752	0.50879	0.56345
	1.1156	0.40505	0.40569	0.42964			1.1156	0.49779	0.46896	0.56031
	1.1688	0.39502	0.41122	0.41476			1.1688	0.43668	0.45057	0.57198
	1.2219	0.3899	0.44034	0.41345			1.2219	0.42857	0.46792	0.59114
	1.275	0.39508	0.463	0.41714			1.275	0.47226	0.4403	0.64386
	1.3281	0.3844	0.45341	0.4077			1.3281	0.44078	0.45411	0.70952		Fig. 6l	Mean FL Intensity of IgG
	1.3813	0.38952	0.47044	0.41586			1.3813	0.44166	0.43636	0.75426			Sham						TBI						TBI+Ag2Te-24h						TBI+Mn/QD SAC-24h						TBI+Ag2Te-10day						TBI+Mn/QD SAC-10day
	1.4344	0.39224	0.49046	0.41443			1.4344	0.43604	0.45427	0.76242			2	6	10	1	15	3	295	243	245	282	315	320	309	292	333	263	287	314	256	273	282	293	301	270	103	101	78	127	88	65	8	6	9	10	13	2
	1.4875	0.37131	0.48674	0.41676			1.4875	0.45571	0.47659	0.68876
	1.5406	0.35915	0.4932	0.43995			1.5406	0.44126	0.46559	0.63661
	1.5938	0.35464	0.46388	0.43993			1.5938	0.41709	0.45804	0.61205
	1.6469	0.36219	0.47431	0.42639			1.6469	0.40641	0.47683	0.6067
	1.7	0.34664	0.46359	0.41664			1.7	0.38906	0.48647	0.60837
	1.7531	0.32154	0.43936	0.40488			1.7531	0.39332	0.48125	0.6193
	1.8062	0.35792	0.44298	0.39841			1.8062	0.38577	0.5006	0.61039
	1.8594	0.35593	0.42977	0.41369			1.8594	0.39268	0.45764	0.58223
	1.9125	0.35519	0.41523	0.40485			1.9125	0.3926	0.46246	0.56916
	1.9656	0.346	0.43843	0.41663			1.9656	0.42713	0.43467	0.58566
	2.0187	0.36044	0.46579	0.43069			2.0187	0.42857	0.44198	0.62504
	2.0719	0.35538	0.5001	0.41996			2.0719	0.45748	0.41845	0.6725
	2.125	0.34361	0.52051	0.42841			2.125	0.45154	0.41821	0.70509
	2.1781	0.35607	0.50113	0.43678			2.1781	0.44712	0.38673	0.73782
	2.2313	0.33426	0.47827	0.45589			2.2313	0.5059	0.41307	0.78665
	2.2844	0.34099	0.477	0.45317			2.2844	0.49024	0.37236	0.80709
	2.3375	0.36243	0.43647	0.45153			2.3375	0.50839	0.36714	0.76458
	2.3906	0.37436	0.41993	0.45387			2.3906	0.51843	0.35309	0.70759
	2.4437	0.37026	0.4257	0.45493			2.4437	0.57432	0.43475	0.69503
	2.4969	0.37812	0.41215	0.4618			2.4969	0.56629	0.39019	0.69329
	2.55	0.38676	0.39967	0.46587			2.55	0.56276	0.37445	0.67639
	2.6031	0.39322	0.39742	0.51006			2.6031	0.58805	0.39637	0.6579
	2.6562	0.39615	0.40128	0.5425			2.6562	0.58131	0.40721	0.64738
	2.7094	0.37241	0.4142	0.5667			2.7094	0.61688	0.39187	0.65088
	2.7625	0.36159	0.4304	0.54765			2.7625	0.62106	0.40673	0.62735
	2.8156	0.34694	0.43285	0.51384			2.8156	0.64547	0.39846	0.58891
	2.8688	0.34809	0.43647	0.49765			2.8688	0.67759	0.39035	0.55922
	2.9219	0.33529	0.43946	0.47244			2.9219	0.66972	0.40416	0.55975
	2.975	0.33535	0.42199	0.46173			2.975	0.68056	0.4297	0.57558
	3.0281	0.35378	0.42252	0.4609			3.0281	0.68192	0.42086	0.59348
	3.0812	0.34453	0.42742	0.47258			3.0812	0.66586	0.41902	0.62495
	3.1344	0.34357	0.39516	0.48202			3.1344	0.65334	0.42889	0.6611
	3.1875	0.34922	0.39717	0.50641			3.1875	0.61985	0.42375	0.68917
	3.2406	0.35264	0.41459	0.53812			3.2406	0.60371	0.43789	0.67684
	3.2938	0.34761	0.41127	0.56948			3.2938	0.60339	0.42608	0.66892
	3.3469	0.37861	0.41425	0.59704			3.3469	0.6115	0.47563	0.66519
	3.4	0.35374	0.43412	0.58798			3.4	0.59126	0.46848	0.65184
	3.4531	0.35853	0.43647	0.57862			3.4531	0.56533	0.45258	0.66248
	3.5062	0.38127	0.43931	0.5795			3.5062	0.53208	0.44712	0.65203
	3.5594	0.38203	0.44763	0.573			3.5594	0.52285	0.4354	0.63808
	3.6125	0.3917	0.45845	0.57738			3.6125	0.54742	0.4032	0.65092
	3.6656	0.36634	0.43995	0.58914			3.6656	0.53746	0.41877	0.65973
	3.7188	0.37482	0.44029	0.60014			3.7188	0.55601	0.3999	0.6545
	3.7719	0.36611	0.44479	0.58179			3.7719	0.51257	0.40962	0.65466
	3.825	0.35328	0.44523	0.57238			3.825	0.49747	0.40986	0.62536
	3.8781	0.34869	0.48566	0.5448			3.8781	0.50365	0.41725	0.60074
	3.9313	0.33836	0.45727	0.52965			3.9313	0.49418	0.38738	0.56286
	3.9844	0.32755	0.49471	0.52738			3.9844	0.50919	0.38095	0.5742
	4.0375	0.33768	0.5	0.54019			4.0375	0.5365	0.40287	0.56068
	4.0906	0.32651	0.52516	0.53749			4.0906	0.53064	0.39653	0.55848
	4.1438	0.32068	0.53661	0.53359			4.1438	0.55272	0.37943	0.54394
	4.1969	0.3337	0.52697	0.54089			4.1969	0.51217	0.39886	0.54744
	4.25	0.3156	0.54733	0.55805			4.25	0.4953	0.40801	0.56458
	4.3031	0.31892	0.54341	0.55925			4.3031	0.47748	0.39284	0.56783
	4.3562	0.32281	0.53299	0.56677			4.3562	0.44961	0.40352	0.5721
	4.4094	0.30805	0.49907	0.55611			4.4094	0.47338	0.40593	0.56937
	4.4625	0.31707	0.47793	0.55285			4.4625	0.45049	0.38834	0.56892
	4.5156	0.31229	0.47563	0.54557			4.5156	0.4741	0.41484	0.55408
	4.5687	0.33987	0.47249	0.55243			4.5687	0.45226	0.41532	0.55091
	4.6219	0.31526	0.47548	0.54707			4.6219	0.47386	0.38103	0.56341
	4.675	0.32891	0.47514	0.54278			4.675	0.43435	0.43371	0.561
	4.7281	0.34956	0.4652	0.55674			4.7281	0.44359	0.42159	0.57895
	4.7812	0.35004	0.47161	0.5566			4.7812	0.4366	0.41227	0.61283
	4.8344	0.3598	0.49168	0.54842			4.8344	0.44865	0.42737	0.63233
	4.8875	0.37599	0.50832	0.52869			4.8875	0.4619	0.41331	0.67551
	4.9406	0.39574	0.51155	0.52313			4.9406	0.47932	0.42271	0.67005
	4.9938	0.38328	0.53681	0.52283			4.9938	0.41364	0.43194	0.68277
	5.0469	0.38956	0.50744	0.52041			5.0469	0.43845	0.46406	0.66334
	5.1	0.38106	0.55516	0.53686			5.1	0.43427	0.48872	0.66408
	5.1531	0.38528	0.56876	0.55676			5.1531	0.44535	0.49016	0.68046
	5.2063	0.38004	0.60121	0.58003			5.2063	0.4154	0.48647	0.66178
	5.2594	0.39038	0.61927	0.61512			5.2594	0.44158	0.53296	0.6951
	5.3125	0.39973	0.62647	0.65711			5.3125	0.4309	0.54581	0.66698
	5.3656	0.39457	0.64893	0.66955			5.3656	0.45467	0.55882	0.69652
	5.4187	0.39758	0.6573	0.67661			5.4187	0.48205	0.61897	0.67921
	5.4719	0.41759	0.70938	0.69963			5.4719	0.50189	0.59568	0.70818
	5.525	0.42	0.72807	0.76581			5.525	0.50735	0.60773	0.71781
	5.5781	0.41302	0.75935	0.8053			5.5781	0.48575	0.61889	0.77031
	5.6312	0.4261	0.80291	0.82119			5.6312	0.43411	0.64563	0.76292
	5.6844	0.42663	0.84691	0.8935			5.6844	0.45162	0.61351	0.79808
	5.7375	0.46607	0.86467	0.96471			5.7375	0.46286	0.6172	0.81291
	5.7906	0.48174	0.88572	0.98168			5.7906	0.49129	0.61576	0.87812
	5.8438	0.48475	0.89991	0.96441			5.8438	0.43371	0.5695	0.89187
	5.8969	0.48679	0.91822	0.96762			5.8969	0.47242	0.60154	0.95424
	5.95	0.48671	0.93158	1.00003			5.95	0.48454	0.58749	1.00007
	6.0031	0.45015	0.93872	0.98449			6.0031	0.53393	0.63936	0.96356
	6.0563	0.45529	0.9328	0.92983			6.0563	0.50638	0.60837	0.93536
	6.1094	0.43151	0.87079	0.87328			6.1094	0.43973	0.60459	0.88907
	6.1625	0.42995	0.87911	0.86835			6.1625	0.38665	0.5854	0.90632
	6.2156	0.39309	0.8633	0.90073			6.2156	0.35389	0.565	0.898
	6.2688	0.40496	0.81823	0.92257			6.2688	0.35469	0.54782	0.86635
	6.3219	0.3694	0.80814	0.9052			6.3219	0.33414	0.51128	0.84114
	6.375	0.37729	0.75465	0.86224			6.375	0.3082	0.52012	0.85417
	6.4281	0.37481	0.69425	0.82583			6.4281	0.32884	0.4957	0.8231
	6.4812	0.35583	0.68569	0.78518			6.4812	0.31342	0.41902	0.78658
	6.5344	0.37229	0.64379	0.73664			6.5344	0.30145	0.44535	0.76217
	6.5875	0.34663	0.60528	0.71141			6.5875	0.31687	0.46037	0.71933
	6.6406	0.34221	0.58673	0.7236			6.6406	0.28146	0.47314	0.70292
	6.6937	0.32172	0.57596	0.72771			6.6937	0.30651	0.41251	0.67166
	6.7469	0.31155	0.54238	0.71042			6.7469	0.32049	0.41444	0.66813
	6.8	0.29379	0.54772	0.69239			6.8	0.32996	0.41837	0.65
	6.8531	0.28848	0.54243	0.67488			6.8531	0.29198	0.37943	0.6387
	6.9062	0.28214	0.52384	0.65246			6.9062	0.33711	0.40962	0.58483
	6.9594	0.28228	0.55394	0.63882			6.9594	0.29921	0.35903	0.58283
	7.0125	0.27482	0.54341	0.63113			7.0125	0.29832	0.36433	0.56432
	7.0656	0.25707	0.54718	0.62579			7.0656	0.29407	0.38922	0.54379
	7.1188	0.25345	0.5507	0.62332			7.1188	0.27447	0.3657	0.53515
	7.1719	0.24015	0.57449	0.5936			7.1719	0.29366	0.39075	0.53631
	7.225	0.23782	0.53196	0.5701			7.225	0.28885	0.3714	0.51626
	7.2781	0.23361	0.55555	0.56587			7.2781	0.2825	0.39115	0.51209
	7.3313	0.25097	0.53294	0.57168			7.3313	0.30635	0.38714	0.51287
	7.3844	0.236	0.53397	0.56707			7.3844	0.28499	0.41572	0.51113
	7.4375	0.23105	0.54743	0.53752			7.4375	0.31165	0.41476	0.51633
	7.4906	0.24579	0.53685	0.5181			7.4906	0.30595	0.41404	0.53567
	7.5437	0.23994	0.57376	0.50735			7.5437	0.30467	0.42769	0.55248
	7.5969	0.23498	0.57229	0.50352			7.5969	0.29527	0.40528	0.54579
	7.65	0.22793	0.56666	0.49485			7.65	0.3453	0.38497	0.51875
	7.7031	0.23391	0.59089	0.47809			7.7031	0.3355	0.41339	0.5138
	7.7562	0.22765	0.59715	0.4808			7.7562	0.27102	0.40047	0.50403
	7.8094	0.221	0.59108	0.49045			7.8094	0.27552	0.43323	0.49329
	7.8625	0.23407	0.59686	0.48596			7.8625	0.26002	0.42448	0.48797
	7.9156	0.21765	0.61575	0.48357			7.9156	0.28668	0.42544	0.50184
	7.9688	0.21423	0.61227	0.47628			7.9688	0.30836	0.40761	0.48371
	8.0219	0.21913	0.61629	0.46821			8.0219	0.30804	0.38593	0.47102
	8.075	0.22687	0.60601	0.47816			8.075	0.32089	0.37485	0.47606
	8.1281	0.25357	0.60567	0.48979			8.1281	0.31053	0.42014	0.51585
	8.1812	0.24238	0.56935	0.47735			8.1812	0.35983	0.38649	0.5152
	8.2344	0.23773	0.5765	0.47806			8.2344	0.39677	0.41677	0.51732
	8.2875	0.22743	0.56749	0.47893			8.2875	0.29896	0.42962	0.52498
	8.3406	0.209	0.56485	0.48411			8.3406	0.28202	0.43419	0.51507
	8.3938	0.20581	0.59559	0.50006			8.3938	0.26435	0.41468	0.5177
	8.4469	0.2002	0.57625	0.51812			8.4469	0.2829	0.43821	0.51225
	8.5	0.19731	0.597	0.5312			8.5	0.29872	0.40721	0.51854
	8.5531	0.19869	0.61257	0.53888			8.5531	0.27977	0.41323	0.51093
	8.6062	0.21065	0.60787	0.54795			8.6062	0.26451	0.4313	0.5337
	8.6594	0.20566	0.567	0.54931			8.6594	0.26259	0.41958	0.52509
	8.7125	0.22356	0.54674	0.56349			8.7125	0.27206	0.45507	0.50826
	8.7656	0.2467	0.50808	0.57532			8.7656	0.27287	0.44969	0.49748
	8.8188	0.26011	0.50724	0.58661			8.8188	0.27801	0.40167	0.52499
	8.8719	0.23662	0.47289	0.57037			8.8719	0.26837	0.4195	0.55223
	8.925	0.21014	0.46427	0.55312			8.925	0.28427	0.46495	0.53856
	8.9781	0.19483	0.4562	0.54881			8.9781	0.27801	0.42303	0.55055
	9.0312	0.18727	0.49604	0.55707			9.0312	0.26267	0.40408	0.56505
	9.0844	0.17656	0.4562	0.57952			9.0844	0.29407	0.42118	0.56134
	9.1375	0.17529	0.45585	0.60765			9.1375	0.31021	0.37292	0.56002
	9.1906	0.15466	0.41944	0.62704			9.1906	0.298	0.35847	0.57202
	9.2437	0.18207	0.43329	0.63564			9.2437	0.27022	0.3237	0.58745
	9.2969	0.18401	0.43158	0.67823			9.2969	0.26371	0.32394	0.60799
	9.35	0.16619	0.42541	0.70598			9.35	0.26419	0.30732	0.63019
	9.4031	0.16377	0.44107	0.71693			9.4031	0.25448	0.30129	0.64019
	9.4563	0.18439	0.46016	0.70871			9.4563	0.2389	0.27439	0.64227
	9.5094	0.16757	0.45801	0.70858			9.5094	0.23071	0.27142	0.61599
	9.5625	0.16427	0.44871	0.68546			9.5625	0.22187	0.26564	0.59006
	9.6156	0.17018	0.40461	0.63755			9.6156	0.21256	0.25199	0.57092
	9.6687	0.17807	0.37593	0.63135			9.6687	0.19594	0.25769	0.56998
	9.7219	0.18425	0.37617	0.6165			9.7219	0.16293	0.25118	0.6005
	9.775	0.17563	0.35165	0.62654			9.775	0.19674	0.25271	0.61335
	9.8281	0.20836	0.35993	0.6522			9.8281	0.20565	0.25504	0.57565
	9.8813	0.19486	0.37153	0.63044			9.8813	0.24926	0.27343	0.5286
	9.9344	0.20601	0.3771	0.6168			9.9344	0.29391	0.2454	0.5234
	9.9875	0.18057	0.37431	0.60425			9.9875	0.30202	0.22613	0.53617
	10.0406	0.18194	0.37314	0.58645			10.0406	0.25528	0.22252	0.54077
	10.0938	0.18147	0.40055	0.58349			10.0938	0.22195	0.22388	0.5342
	10.1469	0.1896	0.41675	0.57299			10.1469	0.19152	0.2071	0.53455
	10.2	0.19303	0.41831	0.55702			10.2	0.20774	0.22011	0.53266
	10.2531	0.19733	0.43564	0.5508			10.2531	0.21505	0.19835	0.52396
	10.3062	0.19365	0.45018	0.55043			10.3062	0.20116	0.21497	0.50962
	10.3594	0.19627	0.42918	0.54517			10.3594	0.23015	0.19032	0.48592
	10.4125	0.1861	0.45145	0.53195			10.4125	0.2279	0.20421	0.45355
	10.4656	0.16333	0.43241	0.53317			10.4656	0.19385	0.20132	0.46755
	10.5188	0.17285	0.42052	0.52175			10.5188	0.19786	0.2193	0.47455
	10.5719	0.15136	0.43124	0.49714			10.5719	0.214	0.2234	0.4512
	10.625	0.14587	0.41337	0.49745			10.625	0.19851	0.21176	0.44371
	10.6781	0.15397	0.4076	0.50262			10.6781	0.19136	0.21593	0.4454
	10.7312	0.1566	0.38454	0.52127			10.7312	0.21866	0.2385	0.44382
	10.7844	0.14558	0.38606	0.53446			10.7844	0.19441	0.18357	0.43968
	10.8375	0.14592	0.37089	0.54251			10.8375	0.22187	0.21224	0.43641
	10.8906	0.14475	0.3612	0.51916			10.8906	0.20067	0.20999	0.43737
	10.9438	0.1531	0.37187	0.49113			10.9438	0.21762	0.2336	0.42741
	10.9969	0.15507	0.36673	0.47783			10.9969	0.19698	0.22902	0.39267
	11.05	0.15566	0.34705	0.46427			11.05	0.2067	0.19345	0.39584
	11.1031	0.1608	0.35841	0.47428			11.1031	0.20316	0.21834	0.39153
	11.1562	0.1545	0.35635	0.48919			11.1562	0.20453	0.22212	0.38948
	11.2094	0.14848	0.34172	0.50542			11.2094	0.20798	0.21762	0.39616
	11.2625	0.14898	0.31984	0.49911			11.2625	0.19393	0.2226	0.38783
	11.3156	0.16227	0.33066	0.51667			11.3156	0.17779	0.23079	0.37201
	11.3687	0.13705	0.33819	0.52508			11.3687	0.15249	0.24107	0.35753
	11.4219	0.14945	0.34862	0.52751			11.4219	0.19497	0.21529	0.366
	11.475	0.14218	0.35298	0.51803			11.475	0.18935	0.24596	0.37586
	11.5281	0.14053	0.34534	0.50143			11.5281	0.16727	0.24444	0.38057
	11.5813	0.13868	0.35288	0.47416			11.5813	0.16149	0.23536	0.39064
	11.6344	0.13559	0.34627	0.45599			11.6344	0.15755	0.24299	0.38848
	11.6875	0.15286	0.33864	0.45824			11.6875	0.15554	0.23553	0.41548
	11.7406	0.1412	0.34363	0.47376			11.7406	0.15715	0.23657	0.42304
	11.7937	0.14869	0.34588	0.46579			11.7937	0.16815	0.2299	0.40776
	11.8469	0.14406	0.32958	0.46379			11.8469	0.16406	0.24452	0.36934
	11.9	0.16376	0.32043	0.45948			11.9	0.13908	0.25504	0.36836
	11.9531	0.1569	0.30467	0.45299			11.9531	0.17257	0.25833	0.34296
	12.0063	0.15403	0.3103	0.43122			12.0063	0.16663	0.24845	0.34971

## Sheet: Fig. 7
			Fig. 7
			Fig. 7b		Neurological score
					PBS			Ag2Te			Mn/QD SAC
				Day post TBI	4th day	8th day	15th day	4th day	8th day	15th day	4th day	8th day	15th day
				n=1	0	33.3	58.3	0	25	66.6	41.6	66.7	100
				n=2	8.3	41.6	75	0	33.3	58.3	25	75	91.6
				n=3	0	41.6	75	8.3	41.6	66.6	41.6	50	83.3
				n=4	0	33.3	66.7	0	33.3	50	58.3	58.3	75
				n=5	8.3	25	50	25	41.6	75	41.6	75	100
				n=6	0	25	50	0	25	50	41.6	58.3	83.3
				n=7	33.3	41.6	66.7	0	33.3	41.6	41.6	66.7	83.3
				n=8	0	33.3	41.6	33.3	33.3	50	25	33.3	75
				n=9	0	8.3	33.3	0	8.3	41.6	33.3	66.7	75
Fig. 7				n=10	0	25	33.3	0	8.3	50	41.6	50	83.3
			Fig. 7c	Days after treatment	Weight of mice injected PBS buffer (g)						Weight of mice injected Mn/QD SAC (g)
				0	20.8	23.1	21.5	16.3	16.9	16.9	21.9	23.1	22	16.1	16.4	17
				2	20.9	23.3	22.5	17.9	17.6	17.3	19.1	20.4	19.1	14.7	15.5	16.3
				4	21	24	22.9	18.6	19.7	18.3	19	22	17.6	15.2	15.7	16
				6	20.2	23.8	22.4	18.1	19.5	18.7	20.1	22.7	19.9	15.8	15.6	16.4
				8	21	24.2	23.1	18.7	20.1	18.9	21.2	23.5	21.7	16.8	16.1	17.1
				10	20.8	23.7	22.9	18.7	20.1	19.3	21.9	23.1	22.4	16.9	16.3	17.6
				12	21.4	23.5	23.4	17.8	19.8	18.7	22.6	23.9	22.8	17	16.5	17.7
				14	21.9	24.2	24.4	17.9	19.8	19.2	22.9	23.9	23.2	16.9	16.7	17.8
				16	22.6	24.4	24	17.4	19.5	18.9	23.1	24.5	23.4	17.2	16.9	17.7
				18	21.6	24.5	23.4	17.8	19	19.3	22.6	24.6	23.5	17.5	17.4	18
				20	22.7	24.7	24.4	18.4	19.2	19.2	23	25	23.9	18.5	18	18.4
				22	23.5	25.9	24.9	18.5	19.3	19.3	24.2	25.7	25.1	18.3	18.5	18.7
				24	24	25.7	24.9	18.6	19.2	19.4	24.7	26	24.8	18.4	18.4	18.8
				26	23.2	25.1	25.2	18.6	19.2	19.4	24.5	25.5	24.5	18.4	18.4	18.8
				28	22.9	25	24.5	18.7	19.2	19.5	24.5	25.4	24.6	18.4	19	18.9
				30	22.8	24.9	24.7	18.9	19	19.6	24	25.6	24.9	18.7	19.1	19.2
			Fig. 7d	Time post injection	Normalized FL intensity of heart						Normalized FL intensity of liver						Normalized FL intensity of spleen						Normalized FL intensity of lungs						Normalized FL intensity of kidneys						Normalized FL intensity of intestine						Normalized FL intensity of stomach						Normalized FL intensity of brain
				2h	0.02485	0.02379	0.02977	0.25973	0.27428	0.22941	0.0389	0.0362	0.03212	0.23661	0.20945	0.1843	0.46745	0.3918	0.42414	0.47064	0.51018	0.55999	0.14272	0.17272	0.18523	0.30143	0.27186	0.26554	0.0169	0.01469	0.01382	0.12366	0.13442	0.04119	0.01278	0.01311	0.01083	0.0446	0.04223	0.04322	0.00797	0.01342	0.01265	0.04678	0.03989	0.07186	0.0111	0.0134	0.0169
				8h	0.02552	0.02098	0.01916	0.25278	0.28726	0.27799	0.06355	0.05562	0.06745	0.33443	0.31577	0.37074	1	0.95656	0.98068	0.97797	1	0.92743	0.16944	0.11791	0.13433	0.3244	0.39466	0.43459	0.01624	0.01471	0.0128	0.29205	0.31104	0.25249	0.01311	0.01059	0.01085	0.06911	0.04561	0.0492	0.00986	0.01159	0.01039	0.06185	0.0569	0.06055	0.01201	0.00944	0.00837
				168h	0.01524	0.01028	0.01252	0.01679	0.01432	0.01707	0.0146	0.01214	0.00833	0.08674	0.08361	0.09431	0.02813	0.0303	0.02202	0.0712	0.05948	0.06194	0.01398	0.01783	0.0126	0.03989	0.03074	0.02737	0.01455	0.01223	0.01083	0.02508	0.02167	0.03125	0.00718	0.01034	0.00926	0.02546	0.02372	0.02176	0.00913	0.00764	0.00837	0.01961	0.01705	0.01635	0.0072	0.00924	0.0097
[truncated: 3 more columns]

## Sheet: Supplementary Fig. 1
Supplementary Fig. 1
	Mn:Ag=0%			Mn:Ag=12.5%			Mn:Ag=15%			Mn:Ag=20%
	Wavelength(nm)	Normalized FL intensity	Fitted intensity	Wavelength(nm)	Normalized FL intensity	Fitted intensity	Wavelength(nm)	Normalized FL intensity	Fitted intensity	Wavelength(nm)	Normalized FL intensity	Fitted intensity
	1200	-0.00107		1200	-0.00754		1200	-0.00745		1200	-0.00676
	1201.4	-0.00092		1201.4	-0.00733		1201.4	-0.00686		1201.4	-0.00641
	1202.8	-0.00076		1202.8	-0.00711		1202.8	-0.00627		1202.8	-0.00606
	1204.2	-0.00061		1204.2	-0.00688		1204.2	-0.00566		1204.2	-0.0057
	1205.61	-0.00045		1205.61	-0.00664		1205.61	-0.00505		1205.61	-0.00532
	1207.01	-0.00029		1207.01	-0.00641		1207.01	-0.00444		1207.01	-0.00495
	1208.41	-0.00012		1208.41	-0.00618		1208.41	-0.00382		1208.41	-0.00457
	1209.81	5e-05		1209.81	-0.00593		1209.81	-0.00319		1209.81	-0.00418
	1211.21	0.00022		1211.21	-0.00567		1211.21	-0.00253		1211.21	-0.00379
	1212.61	0.00039		1212.61	-0.00542		1212.61	-0.00188		1212.61	-0.00339
	1214.01	0.00057		1214.01	-0.00516		1214.01	-0.00121		1214.01	-0.00298
	1215.42	0.00075		1215.42	-0.00489		1215.42	-0.00054		1215.42	-0.00256
	1216.82	0.00094		1216.82	-0.00462		1216.82	0.00013		1216.82	-0.00215
	1218.22	0.00113		1218.22	-0.00434		1218.22	0.00083		1218.22	-0.00172
	1219.62	0.00132		1219.62	-0.00407		1219.62	0.00154		1219.62	-0.00128
	1221.02	0.00151		1221.02	-0.00377		1221.02	0.00225		1221.02	-0.00084
	1222.42	0.00171		1222.42	-0.00349		1222.42	0.00299		1222.42	-0.0004
	1223.82	0.00191		1223.82	-0.00319		1223.82	0.00372		1223.82	7e-05
	1225.23	0.00212		1225.23	-0.00289		1225.23	0.00448		1225.23	0.00053
	1226.63	0.00233		1226.63	-0.00257		1226.63	0.00524		1226.63	0.001
	1228.03	0.00254		1228.03	-0.00225		1228.03	0.00599		1228.03	0.00148
	1229.43	0.00276		1229.43	-0.00193		1229.43	0.00679		1229.43	0.00196
	1230.83	0.00298		1230.83	-0.00162		1230.83	0.00757		1230.83	0.00246
	1232.23	0.00321		1232.23	-0.00128		1232.23	0.00839		1232.23	0.00297
	1233.63	0.00344		1233.63	-0.00093		1233.63	0.0092		1233.63	0.00348
	1235.04	0.00367		1235.04	-0.00058		1235.04	0.01002		1235.04	0.00399
	1236.44	0.00391		1236.44	-0.00023		1236.44	0.01086		1236.44	0.00452
	1237.84	0.00415		1237.84	0.00012		1237.84	0.0117		1237.84	0.00505
	1239.24	0.0044		1239.24	0.00049		1239.24	0.01259		1239.24	0.00561
	1240.64	0.00465		1240.64	0.00087		1240.64	0.01345		1240.64	0.00616
	1242.04	0.00491		1242.04	0.00124		1242.04	0.01435		1242.04	0.00672
	1243.44	0.00517		1243.44	0.00164		1243.44	0.01525		1243.44	0.00729
	1244.84	0.00543		1244.84	0.00202		1244.84	0.01616		1244.84	0.00787
	1246.25	0.0057		1246.25	0.00243		1246.25	0.01708		1246.25	0.00845
	1247.65	0.00597		1247.65	0.00284		1247.65	0.01802		1247.65	0.00906
	1249.05	0.00625		1249.05	0.00326		1249.05	0.01897		1249.05	0.00966
	1250.45	0.00654		1250.45	0.00368		1250.45	0.01994		1250.45	0.01027
	1251.85	0.00682		1251.85	0.00411		1251.85	0.02092		1251.85	0.0109
	1253.25	0.00712		1253.25	0.00456		1253.25	0.02191		1253.25	0.01154
	1254.65	0.00742		1254.65	0.005		1254.65	0.02292		1254.65	0.01219
	1256.06	0.00772		1256.06	0.00546		1256.06	0.02395		1256.06	0.01284
	1257.46	0.00803		1257.46	0.00593		1257.46	0.02498		1257.46	0.0135
	1258.86	0.00834		1258.86	0.0064		1258.86	0.02603		1258.86	0.01418
	1260.26	0.00866		1260.26	0.00688		1260.26	0.0271		1260.26	0.01487
	1261.66	0.00899		1261.66	0.00737		1261.66	0.02817		1261.66	0.01556
	1263.06	0.00932		1263.06	0.00787		1263.06	0.02926		1263.06	0.01626
	1264.46	0.00966		1264.46	0.00837		1264.46	0.03037		1264.46	0.01698
	1265.87	0.01		1265.87	0.00889		1265.87	0.03149		1265.87	0.01771
	1267.27	0.01035		1267.27	0.00942		1267.27	0.03264		1267.27	0.01844
	1268.67	0.0107		1268.67	0.00996		1268.67	0.03377		1268.67	0.0192
	1270.07	0.01106		1270.07	0.01051		1270.07	0.03495		1270.07	0.01996
	1271.47	0.01142		1271.47	0.01106		1271.47	0.03615		1271.47	0.02073
	1272.87	0.01179		1272.87	0.01163		1272.87	0.03734		1272.87	0.0215
	1274.27	0.01217		1274.27	0.01219		1274.27	0.03856		1274.27	0.0223
	1275.68	0.01256		1275.68	0.01278		1275.68	0.03978		1275.68	0.0231
	1277.08	0.01295		1277.08	0.01338		1277.08	0.04104		1277.08	0.02393
	1278.48	0.01334		1278.48	0.01398		1278.48	0.0423		1278.48	0.02476
	1279.88	0.01375		1279.88	0.0146		1279.88	0.0436		1279.88	0.0256
	1281.28	0.01416		1281.28	0.01522		1281.28	0.0449		1281.28	0.02644
	1282.68	0.01457		1282.68	0.01585		1282.68	0.04619		1282.68	0.02731
	1284.08	0.015		1284.08	0.0165		1284.08	0.04753		1284.08	0.0282
	1285.49	0.01543		1285.49	0.01715		1285.49	0.04887		1285.49	0.02908
	1286.89	0.01586		1286.89	0.01782		1286.89	0.05024		1286.89	0.02999
	1288.29	0.01631		1288.29	0.01851		1288.29	0.05163		1288.29	0.0309
	1289.69	0.01676		1289.69	0.01919		1289.69	0.05301		1289.69	0.03184
	1291.09	0.01722		1291.09	0.01991		1291.09	0.05444		1291.09	0.03278
	1292.49	0.01768		1292.49	0.02061		1292.49	0.05589		1292.49	0.03373
	1293.89	0.01815		1293.89	0.02135		1293.89	0.05734		1293.89	0.0347
	1295.3	0.01863		1295.3	0.02208		1295.3	0.05881		1295.3	0.03568
	1296.7	0.01912		1296.7	0.02283		1296.7	0.0603		1296.7	0.03668
	1298.1	0.01962		1298.1	0.0236		1298.1	0.06181		1298.1	0.03769
	1299.5	0.02012		1299.5	0.02439		1299.5	0.06334		1299.5	0.03871
	1300.9	0.02063		1300.9	0.02517		1300.9	0.0649		1300.9	0.03975
	1302.3	0.02115		1302.3	0.02597		1302.3	0.06645		1302.3	0.0408
	1303.7	0.02168		1303.7	0.02679		1303.7	0.06805		1303.7	0.04186
	1305.11	0.02221		1305.11	0.02761		1305.11	0.06965		1305.11	0.04295
	1306.51	0.02276		1306.51	0.02846		1306.51	0.07128		1306.51	0.04404
	1307.91	0.02331		1307.91	0.02931		1307.91	0.07292		1307.91	0.04516
	1309.31	0.02387		1309.31	0.03018		1309.31	0.0746		1309.31	0.04627
	1310.71	0.02444		1310.71	0.03107		1310.71	0.07628		1310.71	0.04742
	1312.11	0.02502		1312.11	0.03197		1312.11	0.07798		1312.11	0.04856
	1313.51	0.0256		1313.51	0.03287		1313.51	0.07972		1313.51	0.04974
	1314.91	0.0262		1314.91	0.0338		1314.91	0.08147		1314.91	0.05092
	1316.32	0.0268		1316.32	0.03474		1316.32	0.08323		1316.32	0.05213
	1317.72	0.02742		1317.72	0.03569		1317.72	0.08504		1317.72	0.05334
	1319.12	0.02804		1319.12	0.03666		1319.12	0.08684		1319.12	0.05458
	1320.52	0.02867		1320.52	0.03765		1320.52	0.08867		1320.52	0.05582
	1321.92	0.02931		1321.92	0.03865		1321.92	0.09054		1321.92	0.05709
	1323.32	0.02996		1323.32	0.03967		1323.32	0.09241		1323.32	0.05838
	1324.72	0.03062		1324.72	0.0407		1324.72	0.09432		1324.72	0.05967
	1326.13	0.03129		1326.13	0.04175		1326.13	0.09623		1326.13	0.06098
	1327.53	0.03197		1327.53	0.04282		1327.53	0.09818		1327.53	0.06231
	1328.93	0.03266		1328.93	0.04389		1328.93	0.10013		1328.93	0.06366
	1330.33	0.03336		1330.33	0.04499		1330.33	0.10213		1330.33	0.06503
	1331.73	0.03407		1331.73	0.04611		1331.73	0.1042		1331.73	0.06641
	1333.13	0.03479		1333.13	0.04723		1333.13	0.1062		1333.13	0.06782
	1334.53	0.03552		1334.53	0.04838		1334.53	0.1082		1334.53	0.06924
	1335.94	0.03626		1335.94	0.04955		1335.94	0.1103		1335.94	0.07067
	1337.34	0.03701		1337.34	0.05074		1337.34	0.11242		1337.34	0.07212
	1338.74	0.03777		1338.74	0.05194		1338.74	0.11456		1338.74	0.07358
	1340.14	0.03854		1340.14	0.05316		1340.14	0.1167		1340.14	0.07507
	1341.54	0.03933		1341.54	0.0544		1341.54	0.11889		1341.54	0.07659
	1342.94	0.04012		1342.94	0.05565		1342.94	0.12109		1342.94	0.07811
	1344.34	0.04092		1344.34	0.05692		1344.34	0.12332		1344.34	0.0797
	1345.75	0.04174		1345.75	0.0582		1345.75	0.12557		1345.75	0.0812
	1347.15	0.04257		1347.15	0.05952		1347.15	0.12785		1347.15	0.0828
	1348.55	0.04341		1348.55	0.06084		1348.55	0.13014		1348.55	0.0844
	1349.95	0.04426		1349.95	0.06219		1349.95	0.13248		1349.95	0.08602
	1351.35	0.04512		1351.35	0.06356		1351.35	0.13483		1351.35	0.08766
	1352.75	0.046		1352.75	0.06495		1352.75	0.1372		1352.75	0.08933
	1354.15	0.04688		1354.15	0.06635		1354.15	0.13961		1354.15	0.091
	1355.56	0.0478		1355.56	0.0678		1355.56	0.14205		1355.56	0.0927
	1356.96	0.0487		1356.96	0.0692		1356.96	0.14451		1356.96	0.09442
	1358.36	0.0496		1358.36	0.0707		1358.36	0.14699		1358.36	0.09616
	1359.76	0.0506		1359.76	0.0722		1359.76	0.14949		1359.76	0.09791
	1361.16	0.0515		1361.16	0.0737		1361.16	0.15203		1361.16	0.09969
	1362.56	0.05245		1362.56	0.07524		1362.56	0.15459		1362.56	0.10149
	1363.96	0.05343		1363.96	0.07679		1363.96	0.15717		1363.96	0.10331
	1365.37	0.05441		1365.37	0.07836		1365.37	0.1598		1365.37	0.10516
	1366.77	0.05541		1366.77	0.07995		1366.77	0.16244		1366.77	0.10702
	1368.17	0.05642		1368.17	0.08157		1368.17	0.16511		1368.17	0.1089
	1369.57	0.05745		1369.57	0.0832		1369.57	0.1678		1369.57	0.1108
	1370.97	0.05849		1370.97	0.08487		1370.97	0.17053		1370.97	0.11273
	1372.37	0.05954		1372.37	0.08656		1372.37	0.17328		1372.37	0.11468
	1373.77	0.0606		1373.77	0.08826		1373.77	0.17607		1373.77	0.11664
	1375.18	0.06168		1375.18	0.09		1375.18	0.17889		1375.18	0.11863
	1376.58	0.06277		1376.58	0.09175		1376.58	0.18172		1376.58	0.12064
	1377.98	0.06388		1377.98	0.09352		1377.98	0.18458		1377.98	0.12268
	1379.38	0.065		1379.38	0.09533		1379.38	0.18747		1379.38	0.12474
	1380.78	0.06613		1380.78	0.09715		1380.78	0.19041		1380.78	0.12681
	1382.18	0.06728		1382.18	0.099		1382.18	0.19335		1382.18	0.12891
	1383.58	0.06844		1383.58	0.10087		1383.58	0.19634		1383.58	0.13103
	1384.98	0.06962		1384.98	0.10278		1384.98	0.19936		1384.98	0.13319
	1386.39	0.07081		1386.39	0.1047		1386.39	0.2024		1386.39	0.13535
	1387.79	0.07202		1387.79	0.10663		1387.79	0.20547		1387.79	0.13755
	1389.19	0.07324		1389.19	0.1086		1389.19	0.20858		1389.19	0.13976
	1390.59	0.07448		1390.59	0.11061		1390.59	0.21171		1390.59	0.14199
	1391.99	0.07573		1391.99	0.11263		1391.99	0.21488		1391.99	0.14425
	1393.39	0.07699		1393.39	0.11468		1393.39	0.21807		1393.39	0.14654
	1394.79	0.07828		1394.79	0.11675		1394.79	0.22128		1394.79	0.14885
	1396.2	0.07957		1396.2	0.11886		1396.2	0.22454		1396.2	0.15118
	1397.6	0.08088		1397.6	0.12098		1397.6	0.22784		1397.6	0.15354
	1399	0.08221		1399	0.12313		1399	0.23115		1399	0.15592
	1400.4	0.08356		1400.4	0.1253		1400.4	0.23449		1400.4	0.15833
	1401.8	0.08492		1401.8	0.12752		1401.8	0.23787		1401.8	0.16076
	1403.2	0.08629		1403.2	0.12975		1403.2	0.24128		1403.2	0.1632
	1404.6	0.08768		1404.6	0.13202		1404.6	0.24472		1404.6	0.16569
	1406.01	0.08909		1406.01	0.1343		1406.01	0.24821		1406.01	0.16818
	1407.41	0.09051		1407.41	0.13663		1407.41	0.25171		1407.41	0.17071
	1408.81	0.09195		1408.81	0.13896		1408.81	0.25524		1408.81	0.17326
	1410.21	0.09341		1410.21	0.14134		1410.21	0.25881		1410.21	0.17584
	1411.61	0.09489		1411.61	0.14374		1411.61	0.26242		1411.61	0.17844
	1413.01	0.09638		1413.01	0.14616		1413.01	0.26606		1413.01	0.18106
	1414.41	0.09788		1414.41	0.14863		1414.41	0.26971		1414.41	0.18371
	1415.82	0.09941		1415.82	0.15112		1415.82	0.27341		1415.82	0.18639
	1417.22	0.10095		1417.22	0.15363		1417.22	0.27714		1417.22	0.18909
	1418.62	0.1025		1418.62	0.15618		1418.62	0.2809		1418.62	0.19182
	1420.02	0.10408		1420.02	0.15875		1420.02	0.2847		1420.02	0.19457
	1421.42	0.10567		1421.42	0.16136		1421.42	0.28853		1421.42	0.19734
	1422.82	0.10728		1422.82	0.164		1422.82	0.29239		1422.82	0.20016
	1424.22	0.10891		1424.22	0.16667		1424.22	0.2963		1424.22	0.20299
	1425.63	0.11056		1425.63	0.16936		1425.63	0.30022		1425.63	0.20584
	1427.03	0.11222		1427.03	0.17208		1427.03	0.30419		1427.03	0.20871
	1428.43	0.1139		1428.43	0.17485		1428.43	0.30818		1428.43	0.21163
	1429.83	0.1156		1429.83	0.17764		1429.83	0.31221		1429.83	0.21456
	1431.23	0.11731		1431.23	0.18045		1431.23	0.31629		1431.23	0.21752
	1432.63	0.11905		1432.63	0.1833		1432.63	0.32038		1432.63	0.2205
	1434.03	0.1208		1434.03	0.18619		1434.03	0.32452		1434.03	0.22352
	1435.44	0.12257		1435.44	0.1891		1435.44	0.32868		1435.44	0.22656
	1436.84	0.12436		1436.84	0.19205		1436.84	0.33288		1436.84	0.22962
	1438.24	0.12617		1438.24	0.19503		1438.24	0.33712		1438.24	0.23271
	1439.64	0.128		1439.64	0.19803		1439.64	0.34138		1439.64	0.23583
	1441.04	0.12984		1441.04	0.20107		1441.04	0.34569		1441.04	0.23898
	1442.44	0.13171		1442.44	0.20416		1442.44	0.35003		1442.44	0.24215
	1443.84	0.13359		1443.84	0.20727		1443.84	0.3544		1443.84	0.24535
	1445.25	0.13549		1445.25	0.21041		1445.25	0.35881		1445.25	0.24858
	1446.65	0.13742		1446.65	0.21358		1446.65	0.36324		1446.65	0.25183
	1448.05	0.13936		1448.05	0.21679		1448.05	0.36772		1448.05	0.25511
	1449.45	0.14132		1449.45	0.22003		1449.45	0.37223		1449.45	0.25842
	1450.85	0.14329		1450.85	0.2233		1450.85	0.37679		1450.85	0.26175
	1452.25	0.14529		1452.25	0.22661		1452.25	0.38137		1452.25	0.26511
	1453.65	0.14731		1453.65	0.22995		1453.65	0.38599		1453.65	0.2685
	1455.06	0.14935		1455.06	0.23332		1455.06	0.39063		1455.06	0.27192
	1456.46	0.1514		1456.46	0.23673		1456.46	0.39531		1456.46	0.27535
	1457.86	0.15348		1457.86	0.24017		1457.86	0.40004		1457.86	0.27882
	1459.26	0.15557		1459.26	0.24364		1459.26	0.4048		1459.26	0.28232
	1460.66	0.15769		1460.66	0.24716		1460.66	0.40959		1460.66	0.28584
	1462.06	0.15983		1462.06	0.2507		1462.06	0.41442		1462.06	0.28939
	1463.46	0.16198		1463.46	0.25428		1463.46	0.41927		1463.46	0.29298
	1464.86	0.16416		1464.86	0.2579		1464.86	0.42417		1464.86	0.29658
	1466.27	0.16635		1466.27	0.26154		1466.27	0.4291		1466.27	0.30021
	1467.67	0.16857		1467.67	0.26523		1467.67	0.43408		1467.67	0.30386
	1469.07	0.1708		1469.07	0.26896		1469.07	0.43907		1469.07	0.30756
	1470.47	0.17306		1470.47	0.27271		1470.47	0.44411		1470.47	0.31128
	1471.87	0.17533		1471.87	0.27651		1471.87	0.4492		1471.87	0.31502
	1473.27	0.17763		1473.27	0.28033		1473.27	0.4543		1473.27	0.31878
	1474.67	0.17995		1474.67	0.28419		1474.67	0.45944		1474.67	0.32258
	1476.08	0.18228		1476.08	0.2881		1476.08	0.46463		1476.08	0.3264
	1477.48	0.18464		1477.48	0.29202		1477.48	0.46984		1477.48	0.33025
	1478.88	0.18702		1478.88	0.29599		1478.88	0.47509		1478.88	0.33413
	1480.28	0.18941		1480.28	0.3		1480.28	0.48038		1480.28	0.33803
	1481.68	0.19183		1481.68	0.30404		1481.68	0.48569		1481.68	0.34197
	1483.08	0.19427		1483.08	0.30812		1483.08	0.49105		1483.08	0.34593
	1484.48	0.19673		1484.48	0.31223		1484.48	0.49645		1484.48	0.34992
	1485.89	0.19921		1485.89	0.31638		1485.89	0.50187		1485.89	0.35393
	1487.29	0.20171		1487.29	0.32056		1487.29	0.50735		1487.29	0.35796
	1488.69	0.20423		1488.69	0.32479		1488.69	0.51283		1488.69	0.36203
	1490.09	0.20678		1490.09	0.32904		1490.09	0.51837		1490.09	0.36613
	1491.49	0.20934		1491.49	0.33334		1491.49	0.52394		1491.49	0.37024
	1492.89	0.21192		1492.89	0.33766		1492.89	0.52954		1492.89	0.3744
	1494.29	0.21453		1494.29	0.34204		1494.29	0.53517		1494.29	0.37856
	1495.7	0.21715		1495.7	0.34645		1495.7	0.54084		1495.7	0.38276
	1497.1	0.2198		1497.1	0.35089		1497.1	0.54655		1497.1	0.387
	1498.5	0.22246		1498.5	0.35536		1498.5	0.55231		1498.5	0.39125
	1499.9	0.22515		1499.9	0.35987		1499.9	0.55808		1499.9	0.39552
	1501.3	0.22786		1501.3	0.36441		1501.3	0.5639		1501.3	0.39983
	1502.7	0.23059		1502.7	0.36901		1502.7	0.56974		1502.7	0.40416
	1504.1	0.23334		1504.1	0.37363		1504.1	0.57562		1504.1	0.40851
	1505.51	0.23611		1505.51	0.37829		1505.51	0.58154		1505.51	0.4129
	1506.91	0.2389		1506.91	0.38298		1506.91	0.58748		1506.91	0.4173
	1508.31	0.24171		1508.31	0.38771		1508.31	0.59347		1508.31	0.42174
	1509.71	0.24454		1509.71	0.39249		1509.71	0.59947		1509.71	0.4262
	1511.11	0.2474		1511.11	0.3973		1511.11	0.60554		1511.11	0.43069
	1512.51	0.25027		1512.51	0.40214		1512.51	0.61161		1512.51	0.4352
	1513.91	0.25316		1513.91	0.40702		1513.91	0.61774		1513.91	0.43973
	1515.32	0.25608		1515.32	0.41193		1515.32	0.6239		1515.32	0.44429
	1516.72	0.25901		1516.72	0.41689		1516.72	0.63007		1516.72	0.44888
	1518.12	0.26197		1518.12	0.42186		1518.12	0.63629		1518.12	0.45348
	1519.52	0.26495		1519.52	0.42689		1519.52	0.64254		1519.52	0.45812
	1520.92	0.26794		1520.92	0.43195		1520.92	0.64884		1520.92	0.46279
	1522.32	0.27096		1522.32	0.43704		1522.32	0.65514		1522.32	0.46746
	1523.72	0.274		1523.72	0.44219		1523.72	0.66151		1523.72	0.47217
	1525.13	0.27706		1525.13	0.44735		1525.13	0.66789		1525.13	0.4769
	1526.53	0.28014		1526.53	0.45256		1526.53	0.6743		1526.53	0.48166
	1527.93	0.28323		1527.93	0.4578		1527.93	0.68074		1527.93	0.48644
	1529.33	0.28635		1529.33	0.46306		1529.33	0.68723		1529.33	0.49124
	1530.73	0.28949		1530.73	0.46837		1530.73	0.69374		1530.73	0.49607
	1532.13	0.29265		1532.13	0.47373		1532.13	0.70029		1532.13	0.50092
	1533.53	0.29583		1533.53	0.47911		1533.53	0.70687		1533.53	0.50579
	1534.93	0.29903		1534.93	0.48452		1534.93	0.71348		1534.93	0.51069
	1536.34	0.30224		1536.34	0.48998		1536.34	0.72012		1536.34	0.5156
	1537.74	0.30548		1537.74	0.49546		1537.74	0.72678		1537.74	0.52054
	1539.14	0.30874		1539.14	0.50099		1539.14	0.73347		1539.14	0.52551
	1540.54	0.31201		1540.54	0.50655		1540.54	0.74022		1540.54	0.53049
	1541.94	0.31531		1541.94	0.51213		1541.94	0.74698		1541.94	0.53548
	1543.34	0.31863		1543.34	0.51775		1543.34	0.75376		1543.34	0.54052
	1544.74	0.32196		1544.74	0.52341		1544.74	0.76059		1544.74	0.54556
	1546.15	0.32531		1546.15	0.52911		1546.15	0.76743		1546.15	0.55062
	1547.55	0.32869		1547.55	0.53484		1547.55	0.7743		1547.55	0.55571
	1548.95	0.33208		1548.95	0.5406		1548.95	0.78121		1548.95	0.56082
	1550.35	0.33549		1550.35	0.54639		1550.35	0.78816		1550.35	0.56595
	1551.75	0.33892		1551.75	0.55222		1551.75	0.79513		1551.75	0.5711
	1553.15	0.34237		1553.15	0.55808		1553.15	0.80212		1553.15	0.57628
	1554.55	0.34583		1554.55	0.56396		1554.55	0.80914		1554.55	0.58147
	1555.96	0.34932		1555.96	0.56989		1555.96	0.81619		1555.96	0.58667
	1557.36	0.35282		1557.36	0.57585		1557.36	0.82327		1557.36	0.5919
	1558.76	0.35634		1558.76	0.58185		1558.76	0.83037		1558.76	0.59714
	1560.16	0.35988		1560.16	0.58786		1560.16	0.83751		1560.16	0.6024
	1561.56	0.36343		1561.56	0.59391		1561.56	0.84465		1561.56	0.60769
	1562.96	0.36701		1562.96	0.6		1562.96	0.85185		1562.96	0.61298
	1564.36	0.3706		1564.36	0.60611		1564.36	0.85905		1564.36	0.6183
	1565.77	0.3742		1565.77	0.61226		1565.77	0.8663		1565.77	0.62362
	1567.17	0.37783		1567.17	0.61844		1567.17	0.87354		1567.17	0.62898
	1568.57	0.38147		1568.57	0.62463		1568.57	0.88083		1568.57	0.63435
	1569.97	0.38513		1569.97	0.63088		1569.97	0.88814		1569.97	0.63973
	1571.37	0.38881		1571.37	0.63714		1571.37	0.89549		1571.37	0.64513
	1572.77	0.3925		1572.77	0.64344		1572.77	0.90284		1572.77	0.65053
	1574.17	0.39621		1574.17	0.64977		1574.17	0.91023		1574.17	0.65597
	1575.58	0.39993		1575.58	0.65611		1575.58	0.91764		1575.58	0.66141
	1576.98	0.40367		1576.98	0.66249		1576.98	0.92506		1576.98	0.66687
	1578.38	0.40743		1578.38	0.66891		1578.38	0.93251		1578.38	0.67234
	1579.78	0.4112		1579.78	0.67533		1579.78	0.93999		1579.78	0.67783
	1581.18	0.41498		1581.18	0.6818		1581.18	0.94748		1581.18	0.68332
	1582.58	0.41878		1582.58	0.68829		1582.58	0.955		1582.58	0.68884
	1583.98	0.4226		1583.98	0.69481		1583.98	0.96256		1583.98	0.69436
	1585.39	0.42643		1585.39	0.70135		1585.39	0.97012		1585.39	0.6999
	1586.79	0.43028		1586.79	0.70792		1586.79	0.9777		1586.79	0.70546
	1588.19	0.43414		1588.19	0.71451		1588.19	0.98531		1588.19	0.71102
	1589.59	0.43801		1589.59	0.72113		1589.59	0.99293		1589.59	0.71658
	1590.99	0.4419		1590.99	0.72777		1590.99	1.00055		1590.99	0.72217
	1592.39	0.4458		1592.39	0.73444		1592.39	1.00822		1592.39	0.72776
	1593.79	0.44971		1593.79	0.74113		1593.79	1.0159		1593.79	0.73336
	1595.2	0.45364		1595.2	0.74785		1595.2	1.02359		1595.2	0.73898
	1596.6	0.45758		1596.6	0.75458		1596.6	1.03132		1596.6	0.74461
	1598	0.46153		1598	0.76134		1598	1.03905		1598	0.75024
	1599.4	0.4655		1599.4	0.76812		1599.4	1.04679		1599.4	0.75587
	1600.8	0.46947		1600.8	0.77492		1600.8	1.05454		1600.8	0.76153
	1602.2	0.47346		1602.2	0.78175		1602.2	1.06233		1602.2	0.76717
	1603.6	0.47746		1603.6	0.78859		1603.6	1.07012		1603.6	0.77284
	1605.01	0.48148		1605.01	0.79546		1605.01	1.07794		1605.01	0.77852
	1606.41	0.4855		1606.41	0.80234		1606.41	1.08577		1606.41	0.78419
	1607.81	0.48953		1607.81	0.80924		1607.81	1.0936		1607.81	0.78987
	1609.21	0.49358		1609.21	0.81617		1609.21	1.10146		1609.21	0.79556
	1610.61	0.49763		1610.61	0.8231		1610.61	1.10933		1610.61	0.80124
	1612.01	0.50169		1612.01	0.83006		1612.01	1.11721		1612.01	0.80694
	1613.41	0.50577		1613.41	0.83702		1613.41	1.12508		1613.41	0.81264
	1614.81	0.50985		1614.81	0.84402		1614.81	1.133		1614.81	0.81836
	1616.22	0.51394		1616.22	0.85102		1616.22	1.14092		1616.22	0.82406
	1617.62	0.51805		1617.62	0.85805		1617.62	1.14883		1617.62	0.82977
	1619.02	0.52215		1619.02	0.86508		1619.02	1.15677		1619.02	0.83548
	1620.42	0.52627		1620.42	0.87213		1620.42	1.16471		1620.42	0.8412
	1621.82	0.5304		1621.82	0.87921		1621.82	1.17267		1621.82	0.84691
	1623.22	0.53453		1623.22	0.88627		1623.22	1.18063		1623.22	0.85264
	1624.62	0.53867		1624.62	0.89337		1624.62	1.18859		1624.62	0.85835
	1626.03	0.54282		1626.03	0.90047		1626.03	1.19657		1626.03	0.86406
	1627.43	0.54697		1627.43	0.90758		1627.43	1.20457		1627.43	0.86978
	1628.83	0.55113		1628.83	0.91471		1628.83	1.21255		1628.83	0.8755
	1630.23	0.5553		1630.23	0.92184		1630.23	1.22055		1630.23	0.88122
	1631.63	0.55947		1631.63	0.92899		1631.63	1.22855		1631.63	0.88693
	1633.03	0.56365		1633.03	0.93616		1633.03	1.23657		1633.03	0.89263
	1634.43	0.56783		1634.43	0.94332		1634.43	1.24457		1634.43	0.89834
	1635.84	0.57201		1635.84	0.95048		1635.84	1.25259		1635.84	0.90404
	1637.24	0.57621		1637.24	0.95766		1637.24	1.26062		1637.24	0.90974
	1638.64	0.5804		1638.64	0.96485		1638.64	1.26864		1638.64	0.91544
	1640.04	0.5846		1640.04	0.97204		1640.04	1.27666		1640.04	0.92113
	1641.44	0.5888		1641.44	0.97924		1641.44	1.28468		1641.44	0.92681
	1642.84	0.593		1642.84	0.98644		1642.84	1.2927		1642.84	0.93248
	1644.24	0.59721		1644.24	0.99364		1644.24	1.30075		1644.24	0.93815
	1645.65	0.60142		1645.65	1.00085		1645.65	1.30877		1645.65	0.94383
	1647.05	0.60563		1647.05	1.00807		1647.05	1.31679		1647.05	0.94948
	1648.45	0.60984		1648.45	1.01528		1648.45	1.32483		1648.45	0.95513
	1649.85	0.61406		1649.85	1.02249		1649.85	1.33286		1649.85	0.96077
	1651.25	0.61827		1651.25	1.02971		1651.25	1.34088		1651.25	0.9664
	1652.65	0.62248		1652.65	1.03692		1652.65	1.3489		1652.65	0.97202
	1654.05	0.6267		1654.05	1.04414		1654.05	1.3569		1654.05	0.97764
	1655.46	0.63091		1655.46	1.05135		1655.46	1.36492		1655.46	0.98324
	1656.86	0.63512		1656.86	1.05857		1656.86	1.37292		1656.86	0.98883
	1658.26	0.63933		1658.26	1.06578		1658.26	1.38092		1658.26	0.9944
	1659.66	0.64354		1659.66	1.07298		1659.66	1.38893		1659.66	0.99996
	1661.06	0.64775		1661.06	1.08018		1661.06	1.39691		1661.06	1.00551
	1662.46	0.65196		1662.46	1.08737		1662.46	1.40489		1662.46	1.01106
	1663.86	0.65616		1663.86	1.09457		1663.86	1.41287		1663.86	1.01658
	1665.27	0.66036		1665.27	1.10175		1665.27	1.42082		1665.27	1.02209
	1666.67	0.66456		1666.67	1.10893		1666.67	1.42878		1666.67	1.02759
	1668.07	0.66875		1668.07	1.1161		1668.07	1.43674		1668.07	1.03307
	1669.47	0.67293		1669.47	1.12326		1669.47	1.44468		1669.47	1.03854
	1670.87	0.67712		1670.87	1.13043		1670.87	1.4526		1670.87	1.04397
	1672.27	0.68129		1672.27	1.13756		1672.27	1.46051		1672.27	1.04941
	1673.67	0.68547		1673.67	1.14469		1673.67	1.46841		1673.67	1.05482
	1675.08	0.68963		1675.08	1.15182		1675.08	1.47631		1675.08	1.06022
	1676.48	0.69379		1676.48	1.15892		1676.48	1.48418		1676.48	1.06558
	1677.88	0.69794		1677.88	1.16601		1677.88	1.49204		1677.88	1.07094
	1679.28	0.70209		1679.28	1.1731		1679.28	1.49989		1679.28	1.07628
	1680.68	0.70623		1680.68	1.18018		1680.68	1.50772		1680.68	1.08159
	1682.08	0.71036		1682.08	1.18722		1682.08	1.51554		1682.08	1.08689
	1683.48	0.71448		1683.48	1.19425		1683.48	1.52335		1683.48	1.09216
	1684.88	0.71859		1684.88	1.20128		1684.88	1.53112		1684.88	1.09741
	1686.29	0.72269		1686.29	1.20828		1686.29	1.53889		1686.29	1.10264
	1687.69	0.72679		1687.69	1.21526		1687.69	1.54664		1687.69	1.10784
	1689.09	0.73087		1689.09	1.22223		1689.09	1.55436		1689.09	1.11303
	1690.49	0.73494		1690.49	1.22917		1690.49	1.56207		1690.49	1.11818
	1691.89	0.739		1691.89	1.2361		1691.89	1.56976		1691.89	1.12331
	1693.29	0.74305		1693.29	1.243		1693.29	1.57742		1693.29	1.12841
	1694.69	0.74709		1694.69	1.24988		1694.69	1.58507		1694.69	1.13349
	1696.1	0.75112		1696.1	1.25675		1696.1	1.59267		1696.1	1.13854
	1697.5	0.75513		1697.5	1.26358		1697.5	1.60027		1697.5	1.14358
	1698.9	0.75913		1698.9	1.27039		1698.9	1.60785		1698.9	1.14858
	1700.3	0.76312		1700.3	1.27717		1700.3	1.61539		1700.3	1.15354
	1701.7	0.76709		1701.7	1.28393		1701.7	1.62293		1701.7	1.15848
	1703.1	0.77105		1703.1	1.29066		1703.1	1.63043		1703.1	1.1634
	1704.5	0.77499		1704.5	1.29736		1704.5	1.6379		1704.5	1.16828
	1705.91	0.77892		1705.91	1.30404		1705.91	1.64534		1705.91	1.17314
	1707.31	0.78283		1707.31	1.31069		1707.31	1.65275		1707.31	1.17797
	1708.71	0.78672		1708.71	1.3173		1708.71	1.66014		1708.71	1.18276
	1710.11	0.7906		1710.11	1.3239		1710.11	1.66751		1710.11	1.18752
	1711.51	0.79447		1711.51	1.33044		1711.51	1.67484		1711.51	1.19224
	1712.91	0.79831		1712.91	1.33697		1712.91	1.68213		1712.91	1.19693
	1714.31	0.80214		1714.31	1.34347		1714.31	1.68939		1714.31	1.2016
	1715.72	0.80595		1715.72	1.34991		1715.72	1.69664		1715.72	1.20622
	1717.12	0.80974		1717.12	1.35634		1717.12	1.70384		1717.12	1.21081
	1718.52	0.81351		1718.52	1.36272		1718.52	1.71102		1718.52	1.21538
	1719.92	0.81726		1719.92	1.36909		1719.92	1.71816		1719.92	1.21989
	1721.32	0.82099		1721.32	1.3754		1721.32	1.72526		1721.32	1.22438
	1722.72	0.8247		1722.72	1.38166		1722.72	1.73234		1722.72	1.22884
	1724.12	0.82839		1724.12	1.38791		1724.12	1.73937		1724.12	1.23325
	1725.53	0.83206		1725.53	1.3941		1725.53	1.74637		1725.53	1.23763
	1726.93	0.8357		1726.93	1.40027		1726.93	1.75332		1726.93	1.24196
	1728.33	0.83933		1728.33	1.40638		1728.33	1.76025		1728.33	1.24627
	1729.73	0.84293		1729.73	1.41246		1729.73	1.76714		1729.73	1.25052
	1731.13	0.84651		1731.13	1.41848		1731.13	1.77398		1731.13	1.25474
	1732.53	0.85006		1732.53	1.42448		1732.53	1.78079		1732.53	1.25892
	1733.93	0.8536		1733.93	1.43043		1733.93	1.78755		1733.93	1.26306
	1735.34	0.8571		1735.34	1.43634		1735.34	1.79429		1735.34	1.26716
	1736.74	0.86059		1736.74	1.4422		1736.74	1.80097		1736.74	1.27122
	1738.14	0.86404		1738.14	1.44801		1738.14	1.8076		1738.14	1.27523
	1739.54	0.86748		1739.54	1.45377		1739.54	1.81422		1739.54	1.27921
	1740.94	0.87088		1740.94	1.45948		1740.94	1.82077		1740.94	1.28314
	1742.34	0.87426		1742.34	1.46516		1742.34	1.82728		1742.34	1.28703
	1743.74	0.87762		1743.74	1.47077		1743.74	1.83375		1743.74	1.29087
	1745.15	0.88094		1745.15	1.47635		1745.15	1.84017		1745.15	1.29468
	1746.55	0.88424		1746.55	1.48188		1746.55	1.84656		1746.55	1.29843
	1747.95	0.88751		1747.95	1.48734		1747.95	1.85288		1747.95	1.30214
	1749.35	0.89076		1749.35	1.49277		1749.35	1.85918		1749.35	1.3058
	1750.75	0.89397		1750.75	1.49813		1750.75	1.86542		1750.75	1.30943
	1752.15	0.89716		1752.15	1.50344		1752.15	1.87161		1752.15	1.313
	1753.55	0.90031		1753.55	1.5087		1753.55	1.87774		1753.55	1.31652
	1754.95	0.90344		1754.95	1.51391		1754.95	1.88383		1754.95	1.32
	1756.36	0.90654		1756.36	1.51905		1756.36	1.88988		1756.36	1.32344
	1757.76	0.9096		1757.76	1.52415		1757.76	1.89587		1757.76	1.32682
	1759.16	0.91263		1759.16	1.52919		1759.16	1.90181		1759.16	1.33016
	1760.56	0.91564		1760.56	1.53417		1760.56	1.90771		1760.56	1.33344
	1761.96	0.91861		1761.96	1.53909		1761.96	1.91355		1761.96	1.33667
	1763.36	0.92155		1763.36	1.54395		1763.36	1.91932		1763.36	1.33986
	1764.76	0.92445		1764.76	1.54876		1764.76	1.92506		1764.76	1.343
	1766.17	0.92733		1766.17	1.5535		1766.17	1.93073		1766.17	1.34608
	1767.57	0.93017		1767.57	1.5582		1767.57	1.93635		1767.57	1.34912
	1768.97	0.93298		1768.97	1.56282		1768.97	1.94192		1768.97	1.35211
	1770.37	0.93575		1770.37	1.56738		1770.37	1.94744		1770.37	1.35504
	1771.77	0.93849		1771.77	1.57187		1771.77	1.95288		1771.77	1.35792
	1773.17	0.94119		1773.17	1.57632		1773.17	1.9583		1773.17	1.36075
	1774.57	0.94386		1774.57	1.58069		1774.57	1.96363		1774.57	1.36354
	1775.98	0.9465		1775.98	1.585		1775.98	1.96893		1775.98	1.36626
	1777.38	0.94909		1777.38	1.58924		1777.38	1.97413		1777.38	1.36894
	1778.78	0.95166		1778.78	1.59342		1778.78	1.9793		1778.78	1.37154
	1780.18	0.95418		1780.18	1.59754		1780.18	1.98442		1780.18	1.37411
	1781.58	0.95667		1781.58	1.60158		1781.58	1.98946		1781.58	1.37662
	1782.98	0.95913		1782.98	1.60557		1782.98	1.99446		1782.98	1.37908
	1784.38	0.96154		1784.38	1.60948		1784.38	1.99938		1784.38	1.38148
	1785.79	0.96392		1785.79	1.61332		1785.79	2.00425		1785.79	1.38383
	1787.19	0.96626		1787.19	1.61711		1787.19	2.00906		1787.19	1.38612
	1788.59	0.96856		1788.59	1.62082		1788.59	2.01378		1788.59	1.38835
	1789.99	0.97083		1789.99	1.62446		1789.99	2.01846		1789.99	1.39053
	1791.39	0.97305		1791.39	1.62802		1791.39	2.02308		1791.39	1.39266
	1792.79	0.97524		1792.79	1.63153		1792.79	2.02764		1792.79	1.39471
	1794.19	0.97739		1794.19	1.63495		1794.19	2.03211		1794.19	1.39673
	1795.6	0.97949		1795.6	1.63831		1795.6	2.03655		1795.6	1.39867
	1797	0.98156		1797	1.6416		1797	2.04089		1797	1.40058
	1798.4	0.98359		1798.4	1.6448		1798.4	2.0452		1798.4	1.40241
	1799.8	0.98558		1799.8	1.64794		1799.8	2.04942		1799.8	1.40419
	1801.2	0.98752		1801.2	1.65102		1801.2	2.05358		1801.2	1.40592
	1802.6	0.98943		1802.6	1.654		1802.6	2.05767		1802.6	1.40759
	1804	0.99129		1804	1.65693		1804	2.06168		1804	1.40919
	1805.41	0.99312		1805.41	1.65977		1805.41	2.06565		1805.41	1.41074
	1806.81	0.9949		1806.81	1.66254		1806.81	2.06954		1806.81	1.41223
	1808.21	0.99664		1808.21	1.66523		1808.21	2.07336		1808.21	1.41366
	1809.61	0.99834		1809.61	1.66785		1809.61	2.0771		1809.61	1.41503
	1811.01	0.99999		1811.01	1.67039		1811.01	2.08077		1811.01	1.41634
	1812.41	1.0016		1812.41	1.67286		1812.41	2.08438		1812.41	1.41759
	1813.81	1.00317		1813.81	1.67525		1813.81	2.08793		1813.81	1.41878
	1815.22	1.0047		1815.22	1.67755		1815.22	2.0914		1815.22	1.41993
	1816.62	1.00619		1816.62	1.67979		1816.62	2.0948		1816.62	1.42099
	1818.02	1.00763		1818.02	1.68194		1818.02	2.09814		1818.02	1.42201
	1819.42	1.00902		1819.42	1.68403		1819.42	2.10139		1819.42	1.42296
	1820.82	1.01038		1820.82	1.68602		1820.82	2.10456		1820.82	1.42386
	1822.22	1.01169		1822.22	1.68796		1822.22	2.10769		1822.22	1.42469
	1823.62	1.01295		1823.62	1.68979		1823.62	2.11072		1823.62	1.42546
	1825.03	1.01417		1825.03	1.69156		1825.03	2.1137		1825.03	1.42618
	1826.43	1.01535		1826.43	1.69325		1826.43	2.11658		1826.43	1.42683
	1827.83	1.01648		1827.83	1.69485		1827.83	2.11941		1827.83	1.42742
	1829.23	1.01757		1829.23	1.69637		1829.23	2.12216		1829.23	1.42794
	1830.63	1.01861		1830.63	1.69783		1830.63	2.12483		1830.63	1.42841
	1832.03	1.01961		1832.03	1.69918		1832.03	2.12741		1832.03	1.42883
	1833.43	1.02057		1833.43	1.70046		1833.43	2.12995		1833.43	1.42917
	1834.83	1.02147		1834.83	1.70167		1834.83	2.13239		1834.83	1.42946
	1836.24	1.02234		1836.24	1.7028		1836.24	2.13476		1836.24	1.42968
	1837.64	1.02315		1837.64	1.70384		1837.64	2.13707		1837.64	1.42985
	1839.04	1.02392		1839.04	1.70481		1839.04	2.13928		1839.04	1.42996
	1840.44	1.02465		1840.44	1.70567		1840.44	2.14142		1840.44	1.43
	1841.84	1.02533		1841.84	1.70648		1841.84	2.1435		1841.84	1.42999
	1843.24	1.02596		1843.24	1.70719		1843.24	2.14549		1843.24	1.4299
	1844.64	1.02655		1844.64	1.70783		1844.64	2.1474		1844.64	1.42977
	1846.05	1.02709		1846.05	1.7084		1846.05	2.14925		1846.05	1.42956
	1847.45	1.02759		1847.45	1.70886		1847.45	2.15102		1847.45	1.4293
	1848.85	1.02804		1848.85	1.70925		1848.85	2.1527		1848.85	1.42898
	1850.25	1.02844		1850.25	1.70957		1850.25	2.15431		1850.25	1.42859
	1851.65	1.0288		1851.65	1.70978		1851.65	2.15582		1851.65	1.42815
	1853.05	1.02911		1853.05	1.70993		1853.05	2.1573		1853.05	1.42764
	1854.45	1.02937		1854.45	1.71		1854.45	2.15866		1854.45	1.42707
	1855.86	1.02959		1855.86	1.70998		1855.86	2.15996		1855.86	1.42644
	1857.26	1.02976		1857.26	1.70988		1857.26	2.16118		1857.26	1.42575
	1858.66	1.02989		1858.66	1.7097		1858.66	2.16231		1858.66	1.425
	1860.06	1.02997		1860.06	1.70943		1860.06	2.16339		1860.06	1.42419
	1861.46	1.03		1861.46	1.70908		1861.46	2.16435		1861.46	1.42332
	1862.86	1.02999		1862.86	1.70866		1862.86	2.16525		1862.86	1.4224
	1864.26	1.02992		1864.26	1.70815		1864.26	2.16609		1864.26	1.4214
	1865.67	1.02982		1865.67	1.70756		1865.67	2.16683		1865.67	1.42035
	1867.07	1.02966		1867.07	1.70689		1867.07	2.1675		1867.07	1.41925
	1868.47	1.02946		1868.47	1.70613		1868.47	2.16809		1868.47	1.41808
	1869.87	1.02922		1869.87	1.70529		1869.87	2.16859		1869.87	1.41685
	1871.27	1.02892		1871.27	1.70437		1871.27	2.16903		1871.27	1.41557
	1872.67	1.02858		1872.67	1.70339		1872.67	2.16939		1872.67	1.41421
	1874.07	1.0282		1874.07	1.7023		1874.07	2.16966		1874.07	1.41281
	1875.48	1.02777		1875.48	1.70115		1875.48	2.16985		1875.48	1.41134
	1876.88	1.02729		1876.88	1.6999		1876.88	2.16996		1876.88	1.40981
	1878.28	1.02676		1878.28	1.69858		1878.28	2.17		1878.28	1.40824
	1879.68	1.02619		1879.68	1.69717		1879.68	2.16996		1879.68	1.4066
	1881.08	1.02558		1881.08	1.69569		1881.08	2.16983		1881.08	1.40488
	1882.48	1.02491		1882.48	1.69413		1882.48	2.16962		1882.48	1.40313
	1883.88	1.02421		1883.88	1.6925		1883.88	2.16935		1883.88	1.40132
	1885.29	1.02345		1885.29	1.69078		1885.29	2.16899		1885.29	1.39945
	1886.69	1.02265		1886.69	1.68897		1886.69	2.16855		1886.69	1.39751
	1888.09	1.02181		1888.09	1.68709		1888.09	2.16803		1888.09	1.39553
	1889.49	1.02092		1889.49	1.68513		1889.49	2.16742		1889.49	1.39349
	1890.89	1.01998		1890.89	1.6831		1890.89	2.16674		1890.89	1.39139
	1892.29	1.019		1892.29	1.68099		1892.29	2.16599		1892.29	1.38922
	1893.69	1.01798		1893.69	1.67879		1893.69	2.16515		1893.69	1.38701
	1895.1	1.0169		1895.1	1.67652		1895.1	2.16425		1895.1	1.38475
	1896.5	1.01579		1896.5	1.67418		1896.5	2.16326		1896.5	1.38242
	1897.9	1.01463		1897.9	1.67176		1897.9	2.16219		1897.9	1.38004
	1899.3	1.01342		1899.3	1.66925		1899.3	2.16103		1899.3	1.37762
	1900.7	1.01218		1900.7	1.66668		1900.7	2.15979		1900.7	1.37512
	1902.1	1.01088		1902.1	1.66402		1902.1	2.15849		1902.1	1.37258
	1903.5	1.00955		1903.5	1.6613		1903.5	2.15711		1903.5	1.36998
	1904.9	1.00816		1904.9	1.6585		1904.9	2.15566		1904.9	1.36733
	1906.31	1.00674		1906.31	1.65561		1906.31	2.1541		1906.31	1.36463
	1907.71	1.00527		1907.71	1.65267		1907.71	2.15249		1907.71	1.36187
	1909.11	1.00376		1909.11	1.64965		1909.11	2.15079		1909.11	1.35907
	1910.51	1.00221		1910.51	1.64654		1910.51	2.14902		1910.51	1.3562
	1911.91	1.00061		1911.91	1.64337		1911.91	2.14717		1911.91	1.35329
	1913.31	0.99897		1913.31	1.64013		1913.31	2.14524		1913.31	1.35032
	1914.71	0.99729		1914.71	1.6368		1914.71	2.14325		1914.71	1.34731
	1916.12	0.99557		1916.12	1.63341		1916.12	2.14117		1916.12	1.34423
	1917.52	0.9938		1917.52	1.62996		1917.52	2.139		1917.52	1.34113
	1918.92	0.99199		1918.92	1.62643		1918.92	2.13678		1918.92	1.33795
	1920.32	0.99014		1920.32	1.62283		1920.32	2.13447		1920.32	1.33474
	1921.72	0.98825		1921.72	1.61915		1921.72	2.13209		1921.72	1.33147
	1923.12	0.98632		1923.12	1.61541		1923.12	2.12964		1923.12	1.32816
	1924.52	0.98435		1924.52	1.6116		1924.52	2.1271		1924.52	1.32479
	1925.93	0.98234		1925.93	1.60773		1925.93	2.12449		1925.93	1.32138
	1927.33	0.98029		1927.33	1.60379		1927.33	2.1218		1927.33	1.31792
	1928.73	0.9782		1928.73	1.59978		1928.73	2.11905		1928.73	1.31441
	1930.13	0.97606		1930.13	1.59569		1930.13	2.11624		1930.13	1.31085
	1931.53	0.97389		1931.53	1.59155		1931.53	2.11332		1931.53	1.30725
	1932.93	0.97168		1932.93	1.58734		1932.93	2.11036		1932.93	1.30361
	1934.33	0.96943		1934.33	1.58306		1934.33	2.10729		1934.33	1.29992
	1935.74	0.96714		1935.74	1.57872		1935.74	2.10419		1935.74	1.29618
	1937.14	0.96482		1937.14	1.57433		1937.14	2.10099		1937.14	1.2924
	1938.54	0.96245		1938.54	1.56985		1938.54	2.09772		1938.54	1.28856
	1939.94	0.96005		1939.94	1.56533		1939.94	2.09438		1939.94	1.2847
	1941.34	0.95761		1941.34	1.56074		1941.34	2.09098		1941.34	1.28078
	1942.74	0.95514		1942.74	1.55609		1942.74	2.08749		1942.74	1.27683
	1944.14	0.95263		1944.14	1.55138		1944.14	2.08394		1944.14	1.27283
	1945.55	0.95008		1945.55	1.54661		1945.55	2.08033		1945.55	1.26879
	1946.95	0.94749		1946.95	1.54178		1946.95	2.07663		1946.95	1.2647
	1948.35	0.94487		1948.35	1.53689		1948.35	2.07288		1948.35	1.26058
	1949.75	0.94221		1949.75	1.53193		1949.75	2.06905		1949.75	1.25641
	1951.15	0.93952		1951.15	1.52693		1951.15	2.06515		1951.15	1.25221
	1952.55	0.9368		1952.55	1.52186		1952.55	2.0612		1952.55	1.24796
	1953.95	0.93404		1953.95	1.51675		1953.95	2.05717		1953.95	1.24369
	1955.36	0.93124		1955.36	1.51157		1955.36	2.05305		1955.36	1.23935
	1956.76	0.92842		1956.76	1.50634		1956.76	2.04889		1956.76	1.23499
	1958.16	0.92555		1958.16	1.50105		1958.16	2.04465		1958.16	1.2306
	1959.56	0.92266		1959.56	1.49572		1959.56	2.04037		1959.56	1.22616
	1960.96	0.91973		1960.96	1.49033		1960.96	2.036		1960.96	1.22169
	1962.36	0.91677		1962.36	1.48488		1962.36	2.03157		1962.36	1.21719
	1963.76	0.91378		1963.76	1.47939		1963.76	2.02707		1963.76	1.21264
	1965.17	0.91076		1965.17	1.47385		1965.17	2.02252		1965.17	1.20807
	1966.57	0.90771		1966.57	1.46825		1966.57	2.0179		1966.57	1.20345
	1967.97	0.90462		1967.97	1.46261		1967.97	2.01319		1967.97	1.19879
	1969.37	0.90151		1969.37	1.45693		1969.37	2.00845		1969.37	1.19412
	1970.77	0.89837		1970.77	1.45118		1970.77	2.00364		1970.77	1.18941
	1972.17	0.89519		1972.17	1.44539		1972.17	1.99877		1972.17	1.18466
	1973.57	0.89199		1973.57	1.43956		1973.57	1.99383		1973.57	1.17988
	1974.97	0.88876		1974.97	1.43368		1974.97	1.98883		1974.97	1.17507
	1976.38	0.8855		1976.38	1.42775		1976.38	1.98379		1976.38	1.17023
	1977.78	0.88221		1977.78	1.42179		1977.78	1.97867		1977.78	1.16536
	1979.18	0.87889		1979.18	1.41578		1979.18	1.9735		1979.18	1.16046
	1980.58	0.87555		1980.58	1.40973		1980.58	1.96827		1980.58	1.15552
	1981.98	0.87218		1981.98	1.40364		1981.98	1.96298		1981.98	1.15056
	1983.38	0.86878		1983.38	1.39749		1983.38	1.95763		1983.38	1.14558
	1984.78	0.86536		1984.78	1.39131		1984.78	1.95221		1984.78	1.14056
	1986.19	0.86191		1986.19	1.3851		1986.19	1.94675		1986.19	1.13552
	1987.59	0.85844		1987.59	1.37886		1987.59	1.94123		1987.59	1.13044
	1988.99	0.85494		1988.99	1.37256		1988.99	1.93566		1988.99	1.12535
	1990.39	0.85141		1990.39	1.36623		1990.39	1.93003		1990.39	1.12023
	1991.79	0.84787		1991.79	1.35985		1991.79	1.92434		1991.79	1.11508
	1993.19	0.8443		1993.19	1.35346		1993.19	1.91861		1993.19	1.10991
	1994.59	0.8407		1994.59	1.34703		1994.59	1.91281		1994.59	1.10472
	1996	0.83709		1996	1.34055		1996	1.90698		1996	1.0995
	1997.4	0.83345		1997.4	1.33405		1997.4	1.90107		1997.4	1.09426
	1998.8	0.82979		1998.8	1.3275		1998.8	1.89513		1998.8	1.08899
	2000.2	0.82611		2000.2	1.32094		2000.2	1.88913		2000.2	1.0837
	2001.6	0.82241		2001.6	1.31433		2001.6	1.88308		2001.6	1.0784
	2003	0.81868		2003	1.3077		2003	1.87699		2003	1.07308
	2004.4	0.81494		2004.4	1.30105		2004.4	1.87083		2004.4	1.06772
	2005.81	0.81118		2005.81	1.29435		2005.81	1.86464		2005.81	1.06235
	2007.21	0.80739		2007.21	1.28764		2007.21	1.8584		2007.21	1.05697
	2008.61	0.80359		2008.61	1.28089		2008.61	1.8521		2008.61	1.05156
	2010.01	0.79977		2010.01	1.27411		2010.01	1.84576		2010.01	1.04614
	2011.41	0.79593		2011.41	1.26732		2011.41	1.83938		2011.41	1.0407
	2012.81	0.79208		2012.81	1.2605		2012.81	1.83295		2012.81	1.03525
	2014.21	0.78821		2014.21	1.25366		2014.21	1.82648		2014.21	1.02977
	2015.62	0.78432		2015.62	1.24679		2015.62	1.81995		2015.62	1.02428
	2017.02	0.78041		2017.02	1.23989		2017.02	1.8134		2017.02	1.01879
	2018.42	0.77649		2018.42	1.23298		2018.42	1.80678		2018.42	1.01327
	2019.82	0.77255		2019.82	1.22605		2019.82	1.80015		2019.82	1.00773
	2021.22	0.7686		2021.22	1.2191		2021.22	1.79345		2021.22	1.00219
	2022.62	0.76463		2022.62	1.21212		2022.62	1.78671		2022.62	0.99662
	2024.02	0.76065		2024.02	1.20513		2024.02	1.77995		2024.02	0.99105
	2025.43	0.75666		2025.43	1.19813		2025.43	1.77314		2025.43	0.98546
	2026.83	0.75265		2026.83	1.1911		2026.83	1.76628		2026.83	0.97987
	2028.23	0.74863		2028.23	1.18405		2028.23	1.75939		2028.23	0.97427
	2029.63	0.7446		2029.63	1.17699		2029.63	1.75246		2029.63	0.96865
	2031.03	0.74055		2031.03	1.16992		2031.03	1.74551		2031.03	0.96302
	2032.43	0.73649		2032.43	1.16282		2032.43	1.73849		2032.43	0.95738
	2033.83	0.73242		2033.83	1.15573		2033.83	1.73146		2033.83	0.95173
	2035.24	0.72835		2035.24	1.14861		2035.24	1.72438		2035.24	0.94609
	2036.64	0.72426		2036.64	1.14148		2036.64	1.71728		2036.64	0.94042
	2038.04	0.72016		2038.04	1.13435		2038.04	1.71012		2038.04	0.93476
	2039.44	0.71605		2039.44	1.1272		2039.44	1.70296		2039.44	0.92907
	2040.84	0.71193		2040.84	1.12004		2040.84	1.69574		2040.84	0.9234
	2042.24	0.7078		2042.24	1.11287		2042.24	1.68851		2042.24	0.9177
	2043.64	0.70367		2043.64	1.10571		2043.64	1.68122		2043.64	0.91202
	2045.05	0.69953		2045.05	1.09853		2045.05	1.67392		2045.05	0.90632
	2046.45	0.69538		2046.45	1.09133		2046.45	1.66659		2046.45	0.90062
	2047.85	0.69122		2047.85	1.08413		2047.85	1.65924		2047.85	0.89491
	2049.25	0.68706		2049.25	1.07694		2049.25	1.65185		2049.25	0.88921
	2050.65		0.68289	2050.65		1.06974	2050.65		1.64441	2050.65		0.88349
	2052.05		0.67871	2052.05		1.06252	2052.05		1.63696	2052.05		0.87778
	2053.45		0.67453	2053.45		1.05533	2053.45		1.62948	2053.45		0.87207
	2054.85		0.67035	2054.85		1.04811	2054.85		1.62198	2054.85		0.86635
	2056.26		0.66616	2056.26		1.0409	2056.26		1.61447	2056.26		0.86063
	2057.66		0.66196	2057.66		1.03368	2057.66		1.60691	2057.66		0.85491
	2059.06		0.65776	2059.06		1.02647	2059.06		1.59933	2059.06		0.8492
	2060.46		0.65356	2060.46		1.01924	2060.46		1.59172	2060.46		0.84347
	2061.86		0.64936	2061.86		1.01202	2061.86		1.5841	2061.86		0.83776
	2063.26		0.64515	2063.26		1.00483	2063.26		1.57646	2063.26		0.83205
	2064.66		0.64094	2064.66		0.99761	2064.66		1.56879	2064.66		0.82633
	2066.07		0.63673	2066.07		0.9904	2066.07		1.5611	2066.07		0.82063
	2067.47		0.63252	2067.47		0.9832	2067.47		1.5534	2067.47		0.81492
	2068.87		0.6283	2068.87		0.976	2068.87		1.54567	2068.87		0.80922
	2070.27		0.62409	2070.27		0.9688	2070.27		1.53792	2070.27		0.80352
	2071.67		0.61988	2071.67		0.96162	2071.67		1.53015	2071.67		0.79782
	2073.07		0.61566	2073.07		0.95443	2073.07		1.52238	2073.07		0.79214
	2074.47		0.61145	2074.47		0.94726	2074.47		1.51457	2074.47		0.78645
	2075.88		0.60724	2075.88		0.9401	2075.88		1.50676	2075.88		0.78078
	2077.28		0.60303	2077.28		0.93293	2077.28		1.49892	2077.28		0.77511
	2078.68		0.59882	2078.68		0.92578	2078.68		1.49107	2078.68		0.76944
	2080.08		0.59461	2080.08		0.91864	2080.08		1.48322	2080.08		0.76378
	2081.48		0.5904	2081.48		0.91151	2081.48		1.47532	2081.48		0.75813
	2082.88		0.5862	2082.88		0.90439	2082.88		1.46745	2082.88		0.75249
	2084.28		0.582	2084.28		0.89728	2084.28		1.45953	2084.28		0.74684
	2085.69		0.57781	2085.69		0.89018	2085.69		1.45161	2085.69		0.74123
	2087.09		0.57361	2087.09		0.8831	2087.09		1.44369	2087.09		0.73561
	2088.49		0.56943	2088.49		0.87602	2088.49		1.43576	2088.49		0.73
	2089.89		0.56524	2089.89		0.86895	2089.89		1.4278	2089.89		0.72441
	2091.29		0.56106	2091.29		0.86192	2091.29		1.41984	2091.29		0.71882
	2092.69		0.55689	2092.69		0.85489	2092.69		1.41188	2092.69		0.71324
	2094.09		0.55272	2094.09		0.84786	2094.09		1.4039	2094.09		0.70767
	2095.5		0.54856	2095.5		0.84087	2095.5		1.39592	2095.5		0.70212
	2096.9		0.5444	2096.9		0.83388	2096.9		1.38794	2096.9		0.69657
	2098.3		0.54025	2098.3		0.82692	2098.3		1.37994	2098.3		0.69105
	2099.7		0.53611	2099.7		0.81997	2099.7		1.37194	2099.7		0.68553
	2101.1		0.53197	2101.1		0.81304	2101.1		1.36394	2101.1		0.68003
	2102.5		0.52785	2102.5		0.80613	2102.5		1.35591	2102.5		0.67453
	2103.9		0.52372	2103.9		0.79923	2103.9		1.34789	2103.9		0.66905
	2105.31		0.51961	2105.31		0.79235	2105.31		1.33987	2105.31		0.66359
	2106.71		0.51551	2106.71		0.7855	2106.71		1.33185	2106.71		0.65814
	2108.11		0.51141	2108.11		0.77867	2108.11		1.32383	2108.11		0.6527
	2109.51		0.50733	2109.51		0.77186	2109.51		1.3158	2109.51		0.64729
	2110.91		0.50325	2110.91		0.76506	2110.91		1.30778	2110.91		0.64188
	2112.31		0.49918	2112.31		0.75828	2112.31		1.29974	2112.31		0.63649
	2113.71		0.49512	2113.71		0.75154	2113.71		1.29172	2113.71		0.63112
	2115.12		0.49107	2115.12		0.74482	2115.12		1.2837	2115.12		0.62576
	2116.52		0.48704	2116.52		0.73811	2116.52		1.27567	2116.52		0.62042
	2117.92		0.48301	2117.92		0.73143	2117.92		1.26763	2117.92		0.6151
	2119.32		0.47899	2119.32		0.72478	2119.32		1.25961	2119.32		0.6098
	2120.72		0.47499	2120.72		0.71815	2120.72		1.25159	2120.72		0.60451
	2122.12		0.471	2122.12		0.71154	2122.12		1.24359	2122.12		0.59924
	2123.52		0.46701	2123.52		0.70496	2123.52		1.23556	2123.52		0.59398
	2124.92		0.46304	2124.92		0.6984	2124.92		1.22756	2124.92		0.58875
	2126.33		0.45909	2126.33		0.69187	2126.33		1.21956	2126.33		0.58354
	2127.73		0.45514	2127.73		0.68537	2127.73		1.21156	2127.73		0.57835
	2129.13		0.45121	2129.13		0.67889	2129.13		1.20356	2129.13		0.57317
	2130.53		0.44729	2130.53		0.67243	2130.53		1.19558	2130.53		0.56801
	2131.93		0.44338	2131.93		0.66602	2131.93		1.1876	2131.93		0.56288
	2133.33		0.43949	2133.33		0.65962	2133.33		1.17964	2133.33		0.55776
	2134.73		0.43561	2134.73		0.65326	2134.73		1.17168	2134.73		0.55265
	2136.14		0.43175	2136.14		0.64691	2136.14		1.16372	2136.14		0.54759
	2137.54		0.4279	2137.54		0.6406	2137.54		1.15578	2137.54		0.54252
	2138.94		0.42406	2138.94		0.63432	2138.94		1.14785	2138.94		0.53749
	2140.34		0.42024	2140.34		0.62807	2140.34		1.13993	2140.34		0.53248
	2141.74		0.41643	2141.74		0.62184	2141.74		1.13201	2141.74		0.52749
	2143.14		0.41264	2143.14		0.61565	2143.14		1.12412	2143.14		0.52251
	2144.54		0.40886	2144.54		0.60949	2144.54		1.11622	2144.54		0.51757
	2145.95		0.4051	2145.95		0.60336	2145.95		1.10835	2145.95		0.51264
	2147.35		0.40136	2147.35		0.59726	2147.35		1.10049	2147.35		0.50775
	2148.75		0.39763	2148.75		0.59118	2148.75		1.09264	2148.75		0.50286
	2150.15		0.39391	2150.15		0.58515	2150.15		1.08478	2150.15		0.498
	2151.55		0.39021	2151.55		0.57914	2151.55		1.07697	2151.55		0.49316
	2152.95		0.38653	2152.95		0.57316	2152.95		1.06916	2152.95		0.48836
	2154.35		0.38287	2154.35		0.56722	2154.35		1.06137	2154.35		0.48357
	2155.76		0.37922	2155.76		0.56131	2155.76		1.0536	2155.76		0.47881
	2157.16		0.37559	2157.16		0.55543	2157.16		1.04583	2157.16		0.47406
	2158.56		0.37197	2158.56		0.54958	2158.56		1.03808	2158.56		0.46934
	2159.96		0.36837	2159.96		0.54377	2159.96		1.03035	2159.96		0.46465
	2161.36		0.36479	2161.36		0.53799	2161.36		1.02264	2161.36		0.45998
	2162.76		0.36123	2162.76		0.53225	2162.76		1.01494	2162.76		0.45533
	2164.16		0.35769	2164.16		0.52654	2164.16		1.00727	2164.16		0.45071
	2165.57		0.35416	2165.57		0.52086	2165.57		0.99961	2165.57		0.44612
	2166.97		0.35065	2166.97		0.51522	2166.97		0.99198	2166.97		0.44155
	2168.37		0.34716	2168.37		0.5096	2168.37		0.98436	2168.37		0.43701
	2169.77		0.34369	2169.77		0.50404	2169.77		0.97676	2169.77		0.43248
	2171.17		0.34023	2171.17		0.4985	2171.17		0.96918	2171.17		0.42798
	2172.57		0.3368	2172.57		0.49299	2172.57		0.96162	2172.57		0.42351
	2173.97		0.33338	2173.97		0.48753	2173.97		0.95408	2173.97		0.41907
	2175.38		0.32998	2175.38		0.48208	2175.38		0.94656	2175.38		0.41465
	2176.78		0.3266	2176.78		0.47669	2176.78		0.93906	2176.78		0.41026
	2178.18		0.32324	2178.18		0.47131	2178.18		0.93159	2178.18		0.40589
	2179.58		0.3199	2179.58		0.46598	2179.58		0.92415	2179.58		0.40156
	2180.98		0.31657	2180.98		0.46069	2180.98		0.91672	2180.98		0.39724
	2182.38		0.31327	2182.38		0.45543	2182.38		0.90931	2182.38		0.39294
	2183.78		0.30999	2183.78		0.4502	2183.78		0.90194	2183.78		0.38868
	2185.19		0.30672	2185.19		0.44503	2185.19		0.89456	2185.19		0.38444
	2186.59		0.30348	2186.59		0.43986	2186.59		0.88724	2186.59		0.38023
	2187.99		0.30025	2187.99		0.43475	2187.99		0.87993	2187.99		0.37605
	2189.39		0.29705	2189.39		0.42968	2189.39		0.87264	2189.39		0.3719
	2190.79		0.29386	2190.79		0.42463	2190.79		0.8654	2190.79		0.36776
	2192.19		0.29069	2192.19		0.41962	2192.19		0.85815	2192.19		0.36366
	2193.59		0.28755	2193.59		0.41465	2193.59		0.85095	2193.59		0.35959
	2194.99		0.28442	2194.99		0.40972	2194.99		0.84377	2194.99		0.35553
	2196.4		0.28131	2196.4		0.40481	2196.4		0.8366	2196.4		0.35152
	2197.8		0.27823	2197.8		0.39995	2197.8		0.82949	2197.8		0.34751
	2199.2		0.27516	2199.2		0.39513	2199.2		0.82239	2199.2		0.34354
	2200.6		0.27212	2200.6		0.39033	2200.6		0.81531	2200.6		0.33961
	2202		0.26909	2202		0.38559	2202		0.80825	2202		0.33569
	2203.4		0.26609	2203.4		0.38086	2203.4		0.80124	2203.4		0.3318
	2204.8		0.2631	2204.8		0.37619	2204.8		0.79425	2204.8		0.32793
	2206.21		0.26014	2206.21		0.37155	2206.21		0.7873	2206.21		0.3241
	2207.61		0.2572	2207.61		0.36694	2207.61		0.78037	2207.61		0.3203
	2209.01		0.25427	2209.01		0.36236	2209.01		0.77346	2209.01		0.31652
	2210.41		0.25137	2210.41		0.35783	2210.41		0.76657	2210.41		0.31277
	2211.81		0.24849	2211.81		0.35334	2211.81		0.75972	2211.81		0.30904
	2213.21		0.24563	2213.21		0.34888	2213.21		0.75292	2213.21		0.30534
	2214.61		0.24279	2214.61		0.34446	2214.61		0.74614	2214.61		0.30167
	2216.02		0.23997	2216.02		0.34007	2216.02		0.73938	2216.02		0.29803
	2217.42		0.23717	2217.42		0.33571	2217.42		0.73265	2217.42		0.29441
	2218.82		0.23439	2218.82		0.3314	2218.82		0.72596	2218.82		0.29082
	2220.22		0.23164	2220.22		0.32712	2220.22		0.71928	2220.22		0.28726
	2221.62		0.2289	2221.62		0.32288	2221.62		0.71264	2221.62		0.28372
	2223.02		0.22618	2223.02		0.31867	2223.02		0.70605	2223.02		0.28021
	2224.42		0.22349	2224.42		0.3145	2224.42		0.69948	2224.42		0.27673
	2225.83		0.22081	2225.83		0.31037	2225.83		0.69294	2225.83		0.27328
	2227.23		0.21816	2227.23		0.30628	2227.23		0.68643	2227.23		0.26986
	2228.63		0.21553	2228.63		0.30221	2228.63		0.67994	2228.63		0.26645
	2230.03		0.21291	2230.03		0.29818	2230.03		0.6735	2230.03		0.26309
	2231.43		0.21032	2231.43		0.29421	2231.43		0.66709	2231.43		0.25975
	2232.83		0.20775	2232.83		0.29025	2232.83		0.66071	2232.83		0.25642
	2234.23		0.2052	2234.23		0.28632	2234.23		0.65437	2234.23		0.25314
	2235.64		0.20267	2235.64		0.28245	2235.64		0.64805	2235.64		0.24987
	2237.04		0.20016	2237.04		0.27861	2237.04		0.64177	2237.04		0.24664
	2238.44		0.19768	2238.44		0.27479	2238.44		0.63553	2238.44		0.24342
	2239.84		0.19521	2239.84		0.27101	2239.84		0.62931	2239.84		0.24025
	2241.24		0.19276	2241.24		0.26727	2241.24		0.62312	2241.24		0.23709
	2242.64		0.19033	2242.64		0.26358	2242.64		0.61699	2242.64		0.23395
	2244.04		0.18793	2244.04		0.25991	2244.04		0.61085	2244.04		0.23085
	2245.45		0.18554	2245.45		0.25627	2245.45		0.60479	2245.45		0.22777
	2246.85		0.18318	2246.85		0.25267	2246.85		0.59874	2246.85		0.22472
	2248.25		0.18083	2248.25		0.2491	2248.25		0.59271	2248.25		0.2217
	2249.65		0.17851	2249.65		0.24558	2249.65		0.58675	2249.65		0.2187
	2251.05		0.17621	2251.05		0.24207	2251.05		0.5808	2251.05		0.21574
	2252.45		0.17392	2252.45		0.23861	2252.45		0.57488	2252.45		0.2128
	2253.85		0.17166	2253.85		0.23519	2253.85		0.569	2253.85		0.20987
	2255.26		0.16942	2255.26		0.2318	2255.26		0.56316	2255.26		0.20699
	2256.66		0.16719	2256.66		0.22844	2256.66		0.55737	2256.66		0.20412
	2258.06		0.16499	2258.06		0.22512	2258.06		0.55159	2258.06		0.20128
	2259.46		0.16281	2259.46		0.22181	2259.46		0.54584	2259.46		0.19846
	2260.86		0.16065	2260.86		0.21856	2260.86		0.54015	2260.86		0.19567
	2262.26		0.1585	2262.26		0.21533	2262.26		0.53448	2262.26		0.19291
	2263.66		0.15638	2263.66		0.21214	2263.66		0.52885	2263.66		0.19018
	2265.07		0.15428	2265.07		0.20899	2265.07		0.52324	2265.07		0.18746
	2266.47		0.15219	2266.47		0.20586	2266.47		0.51768	2266.47		0.18478
	2267.87		0.15013	2267.87		0.20277	2267.87		0.51216	2267.87		0.18212
	2269.27		0.14808	2269.27		0.1997	2269.27		0.50665	2269.27		0.17949
	2270.67		0.14606	2270.67		0.19668	2270.67		0.50119	2270.67		0.17688
	2272.07		0.14405	2272.07		0.19369	2272.07		0.49578	2272.07		0.17428
	2273.47		0.14207	2273.47		0.19072	2273.47		0.4904	2273.47		0.17173
	2274.87		0.1401	2274.87		0.1878	2274.87		0.48504	2274.87		0.16919
	2276.28		0.13815	2276.28		0.18489	2276.28		0.47971	2276.28		0.16668
	2277.68		0.13623	2277.68		0.18202	2277.68		0.47444	2277.68		0.1642
	2279.08		0.13432	2279.08		0.17918	2279.08		0.46919	2279.08		0.16172
	2280.48		0.13243	2280.48		0.17637	2280.48		0.46398	2280.48		0.1593
	2281.88		0.13055	2281.88		0.1736	2281.88		0.45879	2281.88		0.15688
	2283.28		0.1287	2283.28		0.17086	2283.28		0.45367	2283.28		0.15449
	2284.68		0.12687	2284.68		0.16814	2284.68		0.44857	2284.68		0.15212
	2286.09		0.12505	2286.09		0.16547	2286.09		0.44349	2286.09		0.14977
	2287.49		0.12325	2287.49		0.16281	2287.49		0.43845	2287.49		0.14746
	2288.89		0.12148	2288.89		0.16019	2288.89		0.43345	2288.89		0.14516
	2290.29		0.11972	2290.29		0.1576	2290.29		0.42849	2290.29		0.1429
	2291.69		0.11797	2291.69		0.15503	2291.69		0.42356	2291.69		0.14065
	2293.09		0.11625	2293.09		0.15249	2293.09		0.41866	2293.09		0.13843
	2294.49		0.11455	2294.49		0.14999	2294.49		0.41381	2294.49		0.13622
	2295.9		0.11286	2295.9		0.14751	2295.9		0.40898	2295.9		0.13404
	2297.3		0.11119	2297.3		0.14508	2297.3		0.40419	2297.3		0.13189
	2298.7		0.10954	2298.7		0.14265	2298.7		0.39945	2298.7		0.12976
	2300.1		0.1079	2300.1		0.14027	2300.1		0.39472	2300.1		0.12765
	2301.5		0.10629	2301.5		0.13791	2301.5		0.39006	2301.5		0.12557
	2302.9		0.10469	2302.9		0.13557	2302.9		0.3854	2302.9		0.1235
	2304.3		0.1031	2304.3		0.13327	2304.3		0.3808	2304.3		0.12146
	2305.71		0.10154	2305.71		0.131	2305.71		0.37622	2305.71		0.11943
	2307.11		0.09999	2307.11		0.12874	2307.11		0.37167	2307.11		0.11744
	2308.51		0.09846	2308.51		0.12652	2308.51		0.36717	2308.51		0.11545
	2309.91		0.09695	2309.91		0.12432	2309.91		0.3627	2309.91		0.11351
	2311.31		0.09545	2311.31		0.12216	2311.31		0.35825	2311.31		0.11158
	2312.71		0.09397	2312.71		0.12001	2312.71		0.35386	2312.71		0.10966
	2314.11		0.09251	2314.11		0.11791	2314.11		0.34949	2314.11		0.10777
	2315.52		0.09106	2315.52		0.11582	2315.52		0.34514	2315.52		0.10589
	2316.92		0.08963	2316.92		0.11375	2316.92		0.34086	2316.92		0.10404
	2318.32		0.08822	2318.32		0.11171	2318.32		0.3366	2318.32		0.10222
	2319.72		0.08682	2319.72		0.10971	2319.72		0.33235	2319.72		0.10041
	2321.12		0.08544	2321.12		0.10772	2321.12		0.32815	2321.12		0.09862
	2322.52		0.08407	2322.52		0.10576	2322.52		0.324	2322.52		0.09685
	2323.92		0.08272	2323.92		0.10383	2323.92		0.31988	2323.92		0.09511
	2325.33		0.08139	2325.33		0.10191	2325.33		0.31578	2325.33		0.09339
	2326.73		0.08007	2326.73		0.10002	2326.73		0.31171	2326.73		0.09168
	2328.13		0.07877	2328.13		0.09817	2328.13		0.3077	2328.13		0.08999
	2329.53		0.07748	2329.53		0.09633	2329.53		0.30369	2329.53		0.08832
	2330.93		0.07621	2330.93		0.09451	2330.93		0.29974	2330.93		0.08668
	2332.33		0.07495	2332.33		0.09272	2332.33		0.29581	2332.33		0.08505
	2333.73		0.07371	2333.73		0.09095	2333.73		0.29193	2333.73		0.08344
	2335.14		0.07248	2335.14		0.08921	2335.14		0.28806	2335.14		0.08185
	2336.54		0.07127	2336.54		0.08749	2336.54		0.28424	2336.54		0.08028
	2337.94		0.07007	2337.94		0.08579	2337.94		0.28044	2337.94		0.07873
	2339.34		0.06889	2339.34		0.08412	2339.34		0.27668	2339.34		0.0772
	2340.74		0.06772	2340.74		0.08247	2340.74		0.27294	2340.74		0.07568
	2342.14		0.06657	2342.14		0.08085	2342.14		0.26925	2342.14		0.07418
	2343.54		0.06543	2343.54		0.07923	2343.54		0.26559	2343.54		0.0727
	2344.94		0.0643	2344.94		0.07764	2344.94		0.26196	2344.94		0.07124
	2346.35		0.06319	2346.35		0.07609	2346.35		0.25837	2346.35		0.0698
	2347.75		0.0621	2347.75		0.07454	2347.75		0.2548	2347.75		0.06838
	2349.15		0.06101	2349.15		0.07302	2349.15		0.25127	2349.15		0.06697
	2350.55		0.05994	2350.55		0.07151	2350.55		0.24777	2350.55		0.06558
	2351.95		0.05888	2351.95		0.07004	2351.95		0.2443	2351.95		0.06421
	2353.35		0.05784	2353.35		0.06857	2353.35		0.24086	2353.35		0.06285
	2354.75		0.05681	2354.75		0.06714	2354.75		0.23745	2354.75		0.06151
	2356.16		0.0558	2356.16		0.06572	2356.16		0.23407	2356.16		0.0602
	2357.56		0.05479	2357.56		0.06433	2357.56		0.23073	2357.56		0.05889
	2358.96		0.0538	2358.96		0.06295	2358.96		0.22742	2358.96		0.0576
	2360.36		0.05282	2360.36		0.06159	2360.36		0.22414	2360.36		0.05633
	2361.76		0.05186	2361.76		0.06024	2361.76		0.22088	2361.76		0.05508
	2363.16		0.05091	2363.16		0.05892	2363.16		0.21767	2363.16		0.05384
	2364.56		0.04997	2364.56		0.05762	2364.56		0.21448	2364.56		0.05261
	2365.97		0.04904	2365.97		0.05633	2365.97		0.21133	2365.97		0.05141
	2367.37		0.04813	2367.37		0.05508	2367.37		0.2082	2367.37		0.05021
	2368.77		0.04722	2368.77		0.05383	2368.77		0.20509	2368.77		0.04903
	2370.17		0.04633	2370.17		0.05261	2370.17		0.20203	2370.17		0.04787
	2371.57		0.04545	2371.57		0.05139	2371.57		0.19898	2371.57		0.04673
	2372.97		0.04459	2372.97		0.0502	2372.97		0.19598	2372.97		0.0456
	2374.37		0.04373	2374.37		0.04902	2374.37		0.193	2374.37		0.04448
	2375.78		0.04289	2375.78		0.04787	2375.78		0.19004	2375.78		0.04338
	2377.18		0.04206	2377.18		0.04673	2377.18		0.18712	2377.18		0.0423
	2378.58		0.04124	2378.58		0.04561	2378.58		0.18422	2378.58		0.04122
	2379.98		0.04043	2379.98		0.04449	2379.98		0.18136	2379.98		0.04016
	2381.38		0.03963	2381.38		0.04341	2381.38		0.17853	2381.38		0.03913
	2382.78		0.03884	2382.78		0.04234	2382.78		0.17571	2382.78		0.03809
	2384.18		0.03806	2384.18		0.04128	2384.18		0.17294	2384.18		0.03708
	2385.59		0.0373	2385.59		0.04024	2385.59		0.17019	2385.59		0.03608
	2386.99		0.03654	2386.99		0.03921	2386.99		0.16746	2386.99		0.0351
	2388.39		0.0358	2388.39		0.0382	2388.39		0.16477	2388.39		0.03412
	2389.79		0.03506	2389.79		0.03721	2389.79		0.16211	2389.79		0.03315
	2391.19		0.03434	2391.19		0.03623	2391.19		0.15946	2391.19		0.03221
	2392.59		0.03363	2392.59		0.03526	2392.59		0.15686	2392.59		0.03127
	2393.99		0.03292	2393.99		0.03432	2393.99		0.15427	2393.99		0.03035
	2395.4		0.03223	2395.4		0.03339	2395.4		0.15171	2395.4		0.02944
	2396.8		0.03155	2396.8		0.03247	2396.8		0.14917	2396.8		0.02855
	2398.2		0.03088	2398.2		0.03155	2398.2		0.14667	2398.2		0.02767
	2399.6		0.03021	2399.6		0.03066	2399.6		0.14419	2399.6		0.02679
	2401		0.02956	2401		0.0298	2401		0.14174	2401		0.02593
	2402.4		0.02891	2402.4		0.02893	2402.4		0.13932	2402.4		0.02509
	2403.8		0.02828	2403.8		0.02808	2403.8		0.13691	2403.8		0.02425
	2405.21		0.02765	2405.21		0.02724	2405.21		0.13453	2405.21		0.02344
	2406.61		0.02704	2406.61		0.02642	2406.61		0.13218	2406.61		0.02262
	2408.01		0.02643	2408.01		0.0256	2408.01		0.12987	2408.01		0.02182
	2409.41		0.02583	2409.41		0.0248	2409.41		0.12756	2409.41		0.02103
	2410.81		0.02524	2410.81		0.02403	2410.81		0.12529	2410.81		0.02026
	2412.21		0.02466	2412.21		0.02325	2412.21		0.12305	2412.21		0.0195
	2413.61		0.02409	2413.61		0.0225	2413.61		0.12082	2413.61		0.01874
	2415.02		0.02352	2415.02		0.02175	2415.02		0.11861	2415.02		0.018
	2416.42		0.02297	2416.42		0.02101	2416.42		0.11645	2416.42		0.01727
	2417.82		0.02242	2417.82		0.02029	2417.82		0.11429	2417.82		0.01655
	2419.22		0.02188	2419.22		0.01959	2419.22		0.11217	2419.22		0.01583
	2420.62		0.02135	2420.62		0.01889	2420.62		0.11007	2420.62		0.01514
	2422.02		0.02083	2422.02		0.01821	2422.02		0.10799	2422.02		0.01445
	2423.42		0.02032	2423.42		0.01752	2423.42		0.10593	2423.42		0.01377
	2424.82		0.01981	2424.82		0.01685	2424.82		0.10389	2424.82		0.0131
	2426.23		0.01931	2426.23		0.0162	2426.23		0.10188	2426.23		0.01244
	2427.63		0.01882	2427.63		0.01557	2427.63		0.0999	2427.63		0.01179
	2429.03		0.01834	2429.03		0.01493	2429.03		0.09793	2429.03		0.01115
	2430.43		0.01786	2430.43		0.01432	2430.43		0.096	2430.43		0.01052
	2431.83		0.01739	2431.83		0.0137	2431.83		0.09407	2431.83		0.0099
	2433.23		0.01693	2433.23		0.0131	2433.23		0.09218	2433.23		0.00929
	2434.63		0.01648	2434.63		0.01251	2434.63		0.09031	2434.63		0.0087
	2436.04		0.01603	2436.04		0.01193	2436.04		0.08844	2436.04		0.0081
	2437.44		0.01559	2437.44		0.01136	2437.44		0.08661	2437.44		0.00752
	2438.84		0.01516	2438.84		0.01081	2438.84		0.08481	2438.84		0.00694
	2440.24		0.01473	2440.24		0.01026	2440.24		0.08302	2440.24		0.00638
	2441.64		0.01431	2441.64		0.00971	2441.64		0.08126	2441.64		0.00583
	2443.04		0.0139	2443.04		0.00919	2443.04		0.07949	2443.04		0.00527
	2444.44		0.0135	2444.44		0.00865	2444.44		0.07777	2444.44		0.00474
	2445.85		0.0131	2445.85		0.00815	2445.85		0.07607	2445.85		0.0042
	2447.25		0.0127	2447.25		0.00764	2447.25		0.07439	2447.25		0.00369
	2448.65		0.01232	2448.65		0.00715	2448.65		0.07273	2448.65		0.00316
	2450.05		0.01194	2450.05		0.00667	2450.05		0.07108	2450.05		0.00267
	2451.45		0.01156	2451.45		0.00618	2451.45		0.06945	2451.45		0.00217
	2452.85		0.0112	2452.85		0.00571	2452.85		0.06786	2452.85		0.00167
	2454.25		0.01084	2454.25		0.00525	2454.25		0.06626	2454.25		0.00119
	2455.66		0.01048	2455.66		0.0048	2455.66		0.06469	2455.66		0.00072
	2457.06		0.01013	2457.06		0.00436	2457.06		0.06315	2457.06		0.00025
	2458.46		0.00979	2458.46		0.00391	2458.46		0.06162	2458.46		-0.0002
	2459.86		0.00945	2459.86		0.00349	2459.86		0.06011	2459.86		-0.00066
	2461.26		0.00911	2461.26		0.00306	2461.26		0.05862	2461.26		-0.0011
	2462.66		0.00879	2462.66		0.00266	2462.66		0.05715	2462.66		-0.00154
	2464.06		0.00846	2464.06		0.00224	2464.06		0.0557	2464.06		-0.00197
	2465.47		0.00815	2465.47		0.00186	2465.47		0.05427	2465.47		-0.0024
	2466.87		0.00784	2466.87		0.00146	2466.87		0.05284	2466.87		-0.00281
	2468.27		0.00753	2468.27		0.00107	2468.27		0.05146	2468.27		-0.00323
	2469.67		0.00723	2469.67		0.00069	2469.67		0.05007	2469.67		-0.00363
	2471.07		0.00694	2471.07		0.00032	2471.07		0.04871	2471.07		-0.00403
	2472.47		0.00665	2472.47		-5e-05	2472.47		0.04736	2472.47		-0.00441
	2473.87		0.00636	2473.87		-0.0004	2473.87		0.04602	2473.87		-0.0048
	2475.28		0.00608	2475.28		-0.00075	2475.28		0.04472	2475.28		-0.00517
	2476.68		0.0058	2476.68		-0.00108	2476.68		0.04341	2476.68		-0.00554
	2478.08		0.00553	2478.08		-0.00143	2478.08		0.04213	2478.08		-0.0059
	2479.48		0.00527	2479.48		-0.00175	2479.48		0.04087	2479.48		-0.00626
	2480.88		0.005	2480.88		-0.00208	2480.88		0.03963	2480.88		-0.00662
	2482.28		0.00475	2482.28		-0.0024	2482.28		0.03839	2482.28		-0.00697
	2483.68		0.00449	2483.68		-0.00272	2483.68		0.0372	2483.68		-0.00731
	2485.09		0.00425	2485.09		-0.00302	2485.09		0.03598	2485.09		-0.00764
	2486.49		0.004	2486.49		-0.00332	2486.49		0.0348	2486.49		-0.00797
	2487.89		0.00376	2487.89		-0.00362	2487.89		0.03365	2487.89		-0.00829
	2489.29		0.00353	2489.29		-0.0039	2489.29		0.03249	2489.29		-0.00861
	2490.69		0.0033	2490.69		-0.00419	2490.69		0.03136	2490.69		-0.00893
	2492.09		0.00307	2492.09		-0.00447	2492.09		0.0302	2492.09		-0.00923
	2493.49		0.00285	2493.49		-0.00474	2493.49		0.0291	2493.49		-0.00953
	2494.89		0.00263	2494.89		-0.00501	2494.89		0.02804	2494.89		-0.00984
	2496.3		0.00241	2496.3		-0.00527	2496.3		0.02697	2496.3		-0.01013
	2497.7		0.0022	2497.7		-0.00554	2497.7		0.0259	2497.7		-0.01042
	2499.1		0.00199	2499.1		-0.00579	2499.1		0.02485	2499.1		-0.01069
	2500.5		0.00179	2500.5		-0.00604	2500.5		0.02382	2500.5		-0.01097
	2501.9		0.00159	2501.9		-0.00628	2501.9		0.02279	2501.9		-0.01124
	2503.3		0.00139	2503.3		-0.00651	2503.3		0.02178	2503.3		-0.01151
	2504.7		0.0012	2504.7		-0.00674	2504.7		0.0208	2504.7		-0.01177
	2506.11		0.00101	2506.11		-0.00698	2506.11		0.01983	2506.11		-0.01203
	2507.51		0.00082	2507.51		-0.00721	2507.51		0.01886	2507.51		-0.01228
	2508.91		0.00064	2508.91		-0.00743	2508.91		0.0179	2508.91		-0.01253
	2510.31		0.00046	2510.31		-0.00765	2510.31		0.01697	2510.31		-0.01278
	2511.71		0.00028	2511.71		-0.00785	2511.71		0.01605	2511.71		-0.01301
	2513.11		0.00011	2513.11		-0.00806	2513.11		0.01513	2513.11		-0.01325
	2514.51		-6e-05	2514.51		-0.00826	2514.51		0.01422	2514.51		-0.01348
	2515.92		-0.00022	2515.92		-0.00846	2515.92		0.01334	2515.92		-0.0137
	2517.32		-0.00039	2517.32		-0.00866	2517.32		0.01246	2517.32		-0.01394
	2518.72		-0.00055	2518.72		-0.00885	2518.72		0.0116	2518.72		-0.01416
	2520.12		-0.0007	2520.12		-0.00903	2520.12		0.01076	2520.12		-0.01436
	2521.52		-0.00086	2521.52		-0.00921	2521.52		0.00992	2521.52		-0.01457
	2522.92		-0.00101	2522.92		-0.0094	2522.92		0.0091	2522.92		-0.01478
	2524.32		-0.00116	2524.32		-0.00958	2524.32		0.00828	2524.32		-0.01498
	2525.73		-0.0013	2525.73		-0.00975	2525.73		0.00748	2525.73		-0.01519
	2527.13		-0.00145	2527.13		-0.00992	2527.13		0.00669	2527.13		-0.01538
	2528.53		-0.00159	2528.53		-0.01008	2528.53		0.00591	2528.53		-0.01558
	2529.93		-0.00173	2529.93		-0.01025	2529.93		0.00513	2529.93		-0.01577
	2531.33		-0.00186	2531.33		-0.0104	2531.33		0.00437	2531.33		-0.01595
	2532.73		-0.00199	2532.73		-0.01055	2532.73		0.00364	2532.73		-0.01613
	2534.13		-0.00212	2534.13		-0.01072	2534.13		0.00288	2534.13		-0.01631
	2535.54		-0.00225	2535.54		-0.01087	2535.54		0.00217	2535.54		-0.01649
	2536.94		-0.00238	2536.94		-0.011	2536.94		0.00146	2536.94		-0.01665
	2538.34		-0.0025	2538.34		-0.01115	2538.34		0.00074	2538.34		-0.01683
	2539.74		-0.00262	2539.74		-0.01129	2539.74		5e-05	2539.74		-0.017
	2541.14		-0.00274	2541.14		-0.01142	2541.14		-0.00062	2541.14		-0.01715
	2542.54		-0.00285	2542.54		-0.01155	2542.54		-0.00129	2542.54		-0.01732
	2543.94		-0.00296	2543.94		-0.01169	2543.94		-0.00197	2543.94		-0.01747
	2545.35		-0.00308	2545.35		-0.01182	2545.35		-0.00262	2545.35		-0.01763
	2546.75		-0.00318	2546.75		-0.01195	2546.75		-0.00327	2546.75		-0.01777
	2548.15		-0.00329	2548.15		-0.01207	2548.15		-0.0039	2548.15		-0.01792
	2549.55		-0.0034	2549.55		-0.01219	2549.55		-0.00453	2549.55		-0.01808
	2550.95		-0.0035	2550.95		-0.0123	2550.95		-0.00514	2550.95		-0.01821
	2552.35		-0.0036	2552.35		-0.01242	2552.35		-0.00575	2552.35		-0.01835
	2553.75		-0.0037	2553.75		-0.01254	2553.75		-0.00634	2553.75		-0.01849
	2555.16		-0.00379	2555.16		-0.01266	2555.16		-0.00692	2555.16		-0.01863
	2556.56		-0.00389	2556.56		-0.01276	2556.56		-0.00751	2556.56		-0.01875
	2557.96		-0.00398	2557.96		-0.01286	2557.96		-0.00808	2557.96		-0.01889
	2559.36		-0.00407	2559.36		-0.01297	2559.36		-0.00865	2559.36		-0.01901
	2560.76		-0.00416	2560.76		-0.01307	2560.76		-0.00919	2560.76		-0.01914
	2562.16		-0.00425	2562.16		-0.01317	2562.16		-0.00974	2562.16		-0.01926
	2563.56		-0.00433	2563.56		-0.01327	2563.56		-0.01028	2563.56		-0.01937
	2564.96		-0.00442	2564.96		-0.01336	2564.96		-0.01081	2564.96		-0.0195
	2566.37		-0.0045	2566.37		-0.01346	2566.37		-0.01133	2566.37		-0.01961
	2567.77		-0.00458	2567.77		-0.01354	2567.77		-0.01184	2567.77		-0.01972
	2569.17		-0.00466	2569.17		-0.01364	2569.17		-0.01234	2569.17		-0.01983
	2570.57		-0.00474	2570.57		-0.01372	2570.57		-0.01285	2570.57		-0.01994
	2571.97		-0.00481	2571.97		-0.01381	2571.97		-0.01333	2571.97		-0.02005
	2573.37		-0.00489	2573.37		-0.01389	2573.37		-0.01381	2573.37		-0.02015
	2574.77		-0.00496	2574.77		-0.01397	2574.77		-0.01427	2574.77		-0.02026
	2576.18		-0.00503	2576.18		-0.01404	2576.18		-0.01476	2576.18		-0.02035
	2577.58		-0.0051	2577.58		-0.01412	2577.58		-0.01522	2577.58		-0.02045
	2578.98		-0.00517	2578.98		-0.01421	2578.98		-0.01566	2578.98		-0.02055
	2580.38		-0.00523	2580.38		-0.01427	2580.38		-0.0161	2580.38		-0.02064
	2581.78		-0.0053	2581.78		-0.01434	2581.78		-0.01654	2581.78		-0.02074
	2583.18		-0.00536	2583.18		-0.01443	2583.18		-0.01698	2583.18		-0.02082
	2584.58		-0.00543	2584.58		-0.01449	2584.58		-0.0174	2584.58		-0.02092
	2585.99		-0.00549	2585.99		-0.01456	2585.99		-0.01782	2585.99		-0.021
	2587.39		-0.00555	2587.39		-0.01463	2587.39		-0.01822	2587.39		-0.02108
	2588.79		-0.00561	2588.79		-0.01469	2588.79		-0.01862	2588.79		-0.02117
	2590.19		-0.00566	2590.19		-0.01476	2590.19		-0.01902	2590.19		-0.02125
	2591.59		-0.00572	2591.59		-0.01481	2591.59		-0.01942	2591.59		-0.02133
	2592.99		-0.00577	2592.99		-0.01488	2592.99		-0.0198	2592.99		-0.0214
	2594.39		-0.00583	2594.39		-0.01493	2594.39		-0.02017	2594.39		-0.02148
	2595.8		-0.00588	2595.8		-0.01499	2595.8		-0.02055	2595.8		-0.02155
	2597.2		-0.00593	2597.2		-0.01504	2597.2		-0.02091	2597.2		-0.02164
	2598.6		-0.00598	2598.6		-0.01511	2598.6		-0.02127	2598.6		-0.0217
	2600		-0.00603	2600		-0.01516	2600		-0.02162	2600		-0.02177

## Sheet: Supplementary Fig. 2
Supplementary Fig. 2
	Supplementary Fig. 2a	Hydrodynamic Size (nm)	Count %			Supplementary Fig. 2b	Zeta Potentials (mV)	Intensity of Ag2Te	Zeta Potentials (mV)	Intensity of Mn/QD SAC
			Ag2Te	Mn/QD SAC
		0.4	0	0			-149	0	-147	0
		0.463	0	0			-145	0	-143	0
		0.536	0	0			-142	0	-139	0
		0.621	0	0			-138	0	-135	0
		0.719	0	0			-134	0	-132	0
		0.833	0	0			-131	0	-128	0
		0.965	0	0			-127	0	-124	0
		1.12	0	0			-123	0	-121	0
		1.29	0	0			-119	0	-117	0
		1.5	0	0			-116	0	-113	0
		1.74	0	0			-112	0	-109	0
		2.01	0	0			-108	0	-106	0
		2.33	0	0			-105	0	-102	0
		2.7	0	0			-101	0	-98.3	0
		3.12	0	0			-97.1	0	-94.6	0
		3.62	0	0			-93.4	0	-90.9	0
		4.19	0	0			-89.7	0	-87.2	0
		4.85	0	0			-86	0	-83.4	0
		5.61	0	0			-82.3	0	-79.7	0
		6.5	2.9	0			-78.5	0	-76	0
		7.53	13.2	0			-74.8	0	-72.3	0
		8.72	24.4	0			-71.1	0	-68.6	0
		10.1	25.3	0			-67.4	0	-64.9	0
		11.7	17.7	0			-63.7	0	-61.1	0
		13.5	9.6	0			-59.9	0	-57.4	0
		15.7	4.4	6.4			-56.2	1438.85	-53.7	0
		18.2	1.7	20.6			-52.5	1595.92	-50	0
		21	0.6	27.2			-48.8	1645.9	-46.3	0
		24.4	0.2	21.2			-45.1	1741.38	-42.5	0
		28.2	0	12.3			-41.4	2061.83	-38.8	0
		32.7	0	6.1			-37.6	1434.4	-35.1	0
		37.8	0	2.9			-33.9	4472.64	-31.4	0
		43.8	0	1.5			-30.2	8291.27	-27.7	0
		50.7	0	0.8			-26.5	10350.5	-24	0
		58.8	0	0.5			-22.8	19322.4	-20.2	0
		68.1	0	0.3			-19.1	37643	-16.5	25368
		78.8	0	0.1			-15.3	43654.5	-12.8	91489.4
		91.3	0	0.1			-11.6	28716.7	-9.09	163460
		106	0	0			-7.9	11234.4	-5.37	209618
							-4.18	3523.78	-1.65	239513
							0.461	1718	2.07	228443
							3.26	0	5.78	205343
							6.97	0	9.5	161276
							10.7	0	13.2	110084
							14.4	0	16.9	65091.4
							18.1	0	20.7	31387.4
							21.8	0	24.4	9671.28
							25.6	0	28.1	0
							29.3	0	31.8	0
							33	0	35.5	0
							36.7	0	39.2	0
							40.4	0	43	0
							44.2	0	46.7	0
							47.9	0	50.4	0
							51.6	0	54.1	0
							55.3	0	57.8	0
							59	0	61.5	0
							62.7	0	65.3	0
							66.5	0	69	0
							70.2	0	72.7	0
							73.9	0	76.4	0
							77.6	0	80.1	0
							81.3	0	83.9	0
							85	0	87.6	0
							88.8	0	91.3	0
							92.5	0	95	0
							96.2	0	98.7	0
							99.9	0	102	0
							104	0	106	0
			--	--			107	0	110	0
							111	0	114	0
							115	0	117	0
							119	0	121	0
							122	0	125	0
							126	0	128	0
							130	0	132	0
							133	0	136	0
							137	0	140	0
							141	0	143	0
							145	0	147	0
							148	0	--	--

## Sheet: Supplementary Fig. 5
Supplementary Fig. 5
	Supplementary Fig. 5a		T=4℃		T=20℃		T=50℃		T=80℃
			Mn/QD SAC	CAT	Mn/QD SAC	CAT	Mn/QD SAC	CAT	Mn/QD SAC	CAT
		n=1	61.2	63.4	63.2	64.4	57.5	1.2	54.4	0.74
		n=2	60	62.3	59.8	60.3	58.7	2.4	57.9	0.29
		n=3	56.9	59.2	57.5	58.2	54.9	2.9	53.7	0.56
	Supplementary Fig. 5b		pH=4		pH=7		pH=8		T=11
			Mn/QD SAC	CAT	Mn/QD SAC	CAT	Mn/QD SAC	CAT	Mn/QD SAC	CAT
		n=1	5.93	3.03	17.68	18.56	34.34	3.41	93.69	3.16
		n=2	9.97	4.8	21.34	21.46	31.94	4.67	92.8	2.53
		n=3	11.49	1.64	18.81	20.33	33.33	2.27	92.42	0.88

## Sheet: Supplementary Fig. 6
Supplementary Fig. 6
	Concentration of Mn(ng/uL)	SOD activity (%)
		n=1	n=2	n=3
	0	0	0	0
	0.25	27.1	30.3	29.9
	0.5	54.8	56.2	59.2
	1	81.1	85.2	83.2
	1.5	93.2	91.5	94.8
	2	96.8	97.6	99.97

[truncated: 7 more sheets: Supplementary Fig. 7,   Supplementary Fig. 8, Supplementary Fig. 9, Supplementary Fig. 11, Supplementary Fig. 15, Supplementary Fig. 16, Supplementary Fig. 17]
